# Supplementary material for: Distribution characteristics of selenium, cadmium and arsenic in rice grains and their genetic dissection by genome-wide association study
Source: Front Genet. 2022 Oct 13;13:1007896. doi: 10.3389/fgene.2022.1007896 (PMC9612882; doi:10.3389/fgene.2022.1007896)
Supplement: Supplementary file 1 [file Table2.XLSX]

## Sheet: Sheet1
TABLE S2 Eight accessions with high Se concentration and low Cd and As concentrations in milled and brown rice in two years（mg kg-1)
Accession	SBN	SMN	CBN	CMN	ABN	AMN	SBT	SMT	CBT	CMT	ABT	AMT	RSB	RSM	RCB	RCM	RAB	RAM
IRIS_313-8208	0.103	0.067	0.009	0.005	0.262	0.161	0.24	0.163	0.009	0.007	0.356	0.265	4.598	2.067	0.831	1.564	1.395	1.566
IRIS_313-8856	0.237	0.108	0.007	0.004	0.28	0.189	0.263	0.114	0.009	0.004	0.453	0.319	1.605	1.173	1.573	1.05	1.591	1.5
IRIS_313-11968	0.064	0.044	0.006	0.004	0.259	0.13	0.287	0.106	0.008	0.005	0.359	0.201	4.031	2.888	1.376	3.141	1.5445	1.319
IRIS_313-10083	0.0346	0.021	0.002	0.001	0.126	0.077	0.478	0.333	0.005	0.003	0.177	0.139	13.966	2.771	2.456	2.611	1.454	1.878
CX115	0.123	0.011	0.006	0.002	0.286	0.152	0.489	0.366	0.007	0.002	0.309	0.133	4.105	31.792	1.11	0.7695	1.219	0.714
IRIS_313-11039	0.0311	0.011	0.005	0.003	0.29	0.166	0.186	0.108	0.003	0.002	0.361	0.199	6.204	9.305	0.628	0.826	1.11	1.033
IRIS_313-11197	0.03	0.009	0.004	0.003	0.237	0.139	0.469	0.104	0.003	0.002	0.259	0.127	15.447	13.408	0.951	0.784	1.115	0.822
IRIS_313-11943	0.023	0.008	0.004	0.002	0.252	0.153	0.299	0.126	0.004	0.002	0.273	0.121	11.501	16.706	1.0102	0.77	1.041	0.715
SBN, Se concentration in brown rice in normal condition; SMN, Se concentration in milled rice in normal condition; CBN, Cd concentration in brown rice in normal condition; CMN, Cd concentration in milled rice in normal condition; ABN, As concentration in brown rice in normal condition; AMN, As concentration in milled rice in normal condition; SBT, Se concentration in brown rice in treatment condi…
