# Supplementary material for: Distribution characteristics of selenium, cadmium and arsenic in rice grains and their genetic dissection by genome-wide association study
Source: Front Genet. 2022 Oct 13;13:1007896. doi: 10.3389/fgene.2022.1007896 (PMC9612882; doi:10.3389/fgene.2022.1007896)
Supplement: Supplementary file 2 [file Table3.XLSX]

## Sheet: Sheet1
TABLE S3 Correlation coefficients of concentrations of Se, Cd and As in brown rice and milled rice in normal and treatment conditions in 307 accession.
	SBNa	SMN	CBN	CMN	ABN	AMN	SBT	SMT	CBT	CMT	ABT	AMT
SBN		0.77**b	0.0468924	0.0320816	0.364952	0.203054	-0.0777875	-0.21199	-0.0192982	0.0231675	-0.222099	0.00249602
SMN	0.46**		0.010542	0.0371025	0.149459	0.190617	-0.0424008	-0.27718	0.239186	-0.0706823	0.0276064	0.154079
CBN	0.145673	-0.276073		0.98**	0.103733	-0.0108274	0.570087	0.547704	0.232163	0.33541	-0.248623	0.0374047
CMN	0.271033	0.1599	0.61**		0.127275	0.0253909	0.61**	0.55761	0.329119	0.359246	-0.167899	0.08275
ABN	-0.63**	-0.59**	-0.0436701	-0.260265		0.93**	0.223454	0.155762	-0.368627	0.0405427	0.168313	-0.0658609
AMN	-0.68**	-0.57**	-0.0218769	-0.233797	0.95**		0.187803	0.176251	-0.323493	0.0196807	0.36336	0.0511227
SBT	0.285889	0.46**	-0.20459	0.182308	-0.50**	-0.59**		0.81**	0.0884848	0.64**	0.503712	-0.56**
SMT	0.376348	0.52**	-0.281049	-0.0535456	-0.65**	-0.71**	0.83**		0.0732939	0.78**	0.463539	-0.62**
CBT	0.235982	0.148582	0.277679	0.45**	-0.365698	-0.342049	0.215857	-0.0338022		0.47**	-0.0671764	0.126576
CMT	0.274718	0.191885	0.292275	0.365233	-0.406959	-0.385603	0.144005	-0.0130333	0.95**		0.329022	0.56**
ABT	-0.252956	-0.314889	0.329301	0.53**	0.309425	0.37133	0.12005	-0.260305	0.300179	0.126352		0.82**
AMT	-0.72**	-0.53**	0.184928	0.0580553	0.71**	0.77**	-0.43*	-0.62**	-0.0835451	-0.106187	0.47**
a SBN, Se concentration in brown rice in normal condition; SMN, Se concentration in milled rice in normal condition; CBN, Cd concentration in brown rice in normal condition; CMN, Cd concentration in milled rice in normal condition; ABN, As concentration in brown rice in normal condition; AMN, As concentration in milled rice in normal condition; SBT, Se concentration in brown rice in treatment con…
b Data under and above diagonal are correlation coefficients in 2019 and 2020, respectively; * and ** represent significance at P≤0.05 and 0.01, respectively.
