# Supplementary material for: Distribution characteristics of selenium, cadmium and arsenic in rice grains and their genetic dissection by genome-wide association study
Source: Front Genet. 2022 Oct 13;13:1007896. doi: 10.3389/fgene.2022.1007896 (PMC9612882; doi:10.3389/fgene.2022.1007896)
Supplement: Supplementary file 5 [file Table6.XLSX]

## Sheet: 单倍型分析
TABLE S6 Haplotype analysis of 40 candidate genes for 14 important QTL
QTL	Confidence interval (Mb)	Candidate Gene	Hap ID	Haplotype a	SBN		SMN		CBN		CMN		ABN		AMN		SBT		SMT		CBT		CMT		ABT		AMT		RSB		RSM		RCB		RCM		RAB		RAM		Favorable allele
					2019	2020	2019	2020	2019	2020	2019	2020	2019	2020	2019	2020	2019	2020	2019	2020	2019	2020	2019	2020	2019	2020	2019	2020	2019	2020	2019	2020	2019	2020	2019	2020	2019	2020	2019	2020
qRSB1.1	1.95-2.15	LOC_Os01g04580	Hap1	CCGGCC	0.044a	0.176a	0.020a	0.032a	0.003a	0.009a	0.002a	0.009a	0.471a	0.196a	0.239a	0.147a	0.300a	0.135a	0.124a	0.069a	0.007a	0.010a	0.004a	0.008a	0.350a	0.156a	0.260a	0.109a	31.566a	2.506a	20.857a	4.368a	2.418a	1.102a	10.468a	0.988a	0.944a	0.932a	1.294a	0.922a	Hap1
			Hap2	TTTAAG	0.041a	0.087a	0.020a	0.056a	0.008a	0.012a	0.003a	0.009a	0.415a	0.172a	0.241a	0.125a	0.152a	0.274a	0.098a	0.186a	0.005a	0.010a	0.003a	0.008a	0.358a	0.180a	0.241a	0.134a	5.210b	8.382a	6.79a	10.416a	1.294a	1.184a	1.385b	1.009a	0.900a	1.122a	1.137a	1.17a
		LOC_Os01g04590	Hap1	C	0.041a	0.086a	0.020a	0.056a	0.008a	0.012a	0.003a	0.009a	0.416a	0.172a	0.241a	0.125a	0.152a	0.277a	0.099a	0.189a	0.005a	0.010a	0.003a	0.008a	0.358a	0.181a	0.242a	0.135a	5.224a	8.382a	6.857a	10.416a	1.289a	1.186a	1.355a	1.026a	0.898a	1.118a	1.138a	1.170a	Hap2
			Hap2	T	0.046a	0.176a	0.019a	0.032a	0.004a	0.009a	0.002a	0.009a	0.470a	0.196a	0.224a	0.147a	0.417b	0.130a	0.105a	0.077a	0.021a	0.009a	0.004a	0.008a	0.657a	0.155a	0.255a	0.108a	16.505b	2.506a	12.163a	4.368a	7.287a	0.997a	5.204b	0.914a	1.996a	0.932a	1.384a	0.922a
qABT1.2	24.33-24.53	LOC_Os01g42870	Hap1	C	0.055a	0.045a	0.026a	0.031a	0.026a	0.013a	0.003a	0.009a	0.523a	0.181a	0.273a	0.123a	0.257a	0.306a	0.114a	0.193a	0.014a	0.012a	0.005a	0.008a	0.595a	0.182a	0.236a	0.133a	6.887a	9.525a	7.354a	7.106a	3.297a	0.903a	1.854a	0.823a	1.389a	1.075a	1.139a	1.126a	Hap1
			Hap2	T	0.039a	0.099a	0.019a	0.058a	0.005a	0.012a	0.003a	0.009a	0.403a	0.172a	0.236a	0.126a	0.150b	0.258a	0.098a	0.178a	0.005b	0.010a	0.003a	0.008a	0.348b	0.178a	0.242a	0.133a	5.406a	7.604a	6.945a	10.359a	1.326a	1.219a	1.514a	1.05a	0.91a	1.123a	1.148a	1.172a
		LOC_Os01g42909	Hap1	C	0.039a	0.100a	0.019a	0.059a	0.005a	0.012a	0.003a	0.009a	0.404a	0.173a	0.237a	0.126a	0.151a	0.263a	0.098a	0.181a	0.005a	0.010a	0.003a	0.008a	0.347a	0.178a	0.244a	0.133a	5.374a	7.604a	6.883a	10.359a	1.318a	1.246a	1.513a	1.073a	0.910a	1.122a	1.140a	1.170a	Hap1
			Hap2	T	0.053a	0.043a	0.023a	0.030a	0.020a	0.013a	0.003a	0.009a	0.496a	0.172a	0.258a	0.121a	0.216a	0.285a	0.104a	0.184a	0.011b	0.011a	0.004a	0.008a	0.525b	0.182a	0.227a	0.133a	6.742a	9.525a	7.604a	7.106a	2.642a	0.812a	1.699a	0.738a	1.278a	1.081a	1.188a	1.138a
		LOC_Os01g42950	Hap1	ACCCC	0.045a	0.123a	0.021a	0.074a	0.004a	0.010a	0.002a	0.007a	0.375a	0.162a	0.209a	0.120a	0.136a	0.239a	0.080a	0.152a	0.005a	0.009a	0.003a	0.007a	0.331a	0.173a	0.234a	0.128a	6.723a	6.870a	6.958a	6.408a	1.513a	1.371a	1.811a	1.173a	0.931a	1.167a	1.248a	1.196a	Hap1/Hap2
			Hap2	CCCCC	0.035a	0.078a	0.018a	0.044a	0.005a	0.014a	0.003a	0.010a	0.423a	0.180a	0.254a	0.131a	0.163a	0.278a	0.112a	0.202a	0.006a	0.011a	0.004a	0.008a	0.362a	0.183a	0.249a	0.137a	4.684a	8.704a	7.042a	15.626a	1.203a	0.867a	1.34a	0.913a	0.912a	1.089a	1.095a	1.155a
			Hap3	CTAAA	0.054a	0.045a	0.026a	0.031a	0.026a	0.013a	0.003a	0.009a	0.508a	0.181a	0.254a	0.123a	0.257a	0.300a	0.114a	0.181a	0.014b	0.012a	0.005a	0.008a	0.595b	0.182a	0.236a	0.132a	6.887a	9.525a	7.354a	7.106a	3.297a	0.903a	1.854a	0.823a	1.389a	1.075a	1.139a	1.126a
qRSB1.4	42.31-42.51	LOC_Os01g73040	Hap1	CGCACGAACACGATCCTCGA	0.040a	0.092a	0.020a	0.057a	0.008a	0.012a	0.003a	0.009a	0.415a	0.173a	0.239a	0.125a	0.152a	0.268a	0.098a	0.180a	0.005a	0.010a	0.003a	0.008a	0.360a	0.179a	0.244a	0.133a	5.246a	8.141a	6.810a	10.265a	1.311a	1.169a	1.382a	0.991a	0.905a	1.121a	1.145a	1.173a	Hap2
			Hap2	TAACTAGTATAAGATTCTAT	0.064a	0.029a	0.023a	0.014a	0.004a	0.013a	0.001a	0.010a	0.416a	0.156a	0.229a	0.129a	0.530b	0.114a	0.152a	0.096a	0.039a	0.012a	0.006a	0.010a	1.210a	0.151a	0.273a	0.122a	23.026b	5.511a	15.481a	10.367a	10.82a	0.953a	7.332b	0.998a	5.028a	0.964a	1.630a	0.995a
		LOC_Os01g73080	Hap1	CAAAAATTA	0.045a	0.027a	0.020a	0.018a	0.003a	0.009a	0.001a	0.009a	0.407a	0.156a	0.201a	0.125a	0.456a	0.114a	0.150a	0.096a	0.027a	0.012a	0.005a	0.010a	0.766a	0.156a	0.272a	0.120a	5.121a	5.511a	12.865a	10.367a	7.642a	1.266a	5.404a	1.109a	2.275a	0.964a	1.614a	0.995a	Hap1
			Hap2	TGTCCTCCG	0.041a	0.096a	0.020a	0.057a	0.008a	0.012a	0.003a	0.009a	0.420a	0.174a	0.242a	0.126a	0.151b	0.269a	0.097a	0.182a	0.005a	0.010a	0.003a	0.008a	0.356a	0.179a	0.241a	0.133a	1.790b	8.278a	6.711a	10.290a	1.293a	1.219a	1.354b	1.051a	0.889a	1.107a	1.112a	1.156a
		LOC_Os01g73110	Hap1	ATGA	0.044a	0.028a	0.020a	0.020a	0.003a	0.011a	0.001a	0.009a	0.398a	0.172a	0.202a	0.133a	0.530a	0.183a	0.152a	0.106a	0.039a	0.011a	0.006a	0.009a	0.927a	0.156a	0.292a	0.119a	23.026a	5.511a	15.481a	10.367a	10.82a	1.097a	7.332a	0.989a	3.012a	0.964a	1.744a	0.995a	Hap1
			Hap2	CCAG	0.038a	0.092a	0.020a	0.055a	0.008a	0.012a	0.003a	0.009a	0.418a	0.173a	0.241a	0.125a	0.151b	0.272a	0.097a	0.185a	0.005a	0.010a	0.003a	0.008a	0.355a	0.180a	0.240a	0.134a	5.263b	8.229a	6.720a	10.016a	1.277a	1.186a	1.373b	1.026a	0.895a	1.115a	1.135a	1.168a
		LOC_Os01g73120	Hap1	ATCATGTGACTGGTGGCGGTTTCAACACT	0.044a	0.028a	0.020a	0.020a	0.003a	0.011a	0.001a	0.009a	0.398a	0.172a	0.202a	0.133a	0.530a	0.183a	0.152a	0.106a	0.039a	0.011a	0.006a	0.009a	0.927a	0.156a	0.292a	0.119a	23.026a	5.511a	15.481a	10.367a	10.820a	1.087a	7.332a	1.101a	3.012a	0.964a	1.744a	0.995a	Hap1
			Hap2	GCTTCCCACTGCTCTAACACGCTGTTGTG	0.039a	0.097a	0.019a	0.057a	0.007a	0.012a	0.003a	0.009a	0.416a	0.172a	0.238a	0.126a	0.151b	0.269a	0.098a	0.182a	0.005a	0.010a	0.003a	0.008a	0.357a	0.179a	0.241a	0.133a	5.215b	8.204a	6.774a	10.105a	1.303a	1.185a	1.358b	1.016a	0.898a	1.121a	1.138a	1.165a
		LOC_Os01g73130	Hap1	GG	0.040a	0.094a	0.020a	0.056a	0.007a	0.012a	0.003a	0.009a	0.420a	0.174a	0.242a	0.126a	0.151a	0.269a	0.099a	0.183a	0.005a	0.010a	0.003a	0.008a	0.357a	0.180a	0.242a	0.134a	5.178a	7.999a	6.861a	10.016a	1.269a	1.186a	1.388a	1.026a	0.893a	1.112a	1.140a	1.166a	Hap2
			Hap2	TT	0.044a	0.028a	0.020a	0.020a	0.003a	0.011a	0.001a	0.009a	0.398a	0.172a	0.202a	0.133a	0.530b	0.183a	0.152a	0.106a	0.039a	0.011a	0.006a	0.009a	0.927a	0.156a	0.292a	0.119a	23.026b	5.511a	15.481a	10.367a	10.820a	1.096a	7.332b	0.995a	3.012a	0.964a	1.744a	0.995a
		LOC_Os01g73140	Hap1	ATACATCGCGGTGTTAG	0.041a	0.093a	0.020a	0.058a	0.008a	0.012a	0.003a	0.009a	0.416a	0.174a	0.242a	0.127a	0.152a	0.258a	0.099a	0.172a	0.005a	0.010a	0.003a	0.008a	0.358a	0.180a	0.242a	0.134a	5.159a	7.541a	6.951a	10.399a	1.300a	1.204a	1.383a	1.040a	0.899a	1.113a	1.140a	1.165a	Hap2
			Hap2	CACATAGTTAACAGATT	0.044a	0.028a	0.020a	0.020a	0.003a	0.011a	0.001a	0.009a	0.398a	0.172a	0.202a	0.133a	0.530b	0.183a	0.152a	0.106a	0.039a	0.011a	0.006a	0.009a	0.927a	0.156a	0.292a	0.119a	23.026b	5.511a	15.481a	10.367a	10.82a	1.163a	7.332b	0.981a	3.012a	0.964a	1.744a	0.995a
		LOC_Os01g73150	Hap1	CCCGTTTGATAGCTTCACAATTACAGGAAGTGGTT	0.040a	0.096a	0.020a	0.057a	0.007a	0.012a	0.003a	0.009a	0.416a	0.174a	0.238a	0.126a	0.148a	0.273a	0.097a	0.185a	0.005a	0.010a	0.003a	0.008a	0.356a	0.180a	0.241a	0.133a	5.084a	8.263a	6.790a	10.520a	1.299a	1.220a	1.391a	1.065a	0.897a	1.112a	1.135a	1.164a	Hap2
			Hap2	TATACACCGATCTGAACAGGCATTTAACCCGAAAC	0.044a	0.028a	0.020a	0.020a	0.003a	0.011a	0.001a	0.009a	0.386a	0.175a	0.208a	0.129a	0.530b	0.183a	0.152a	0.106a	0.039a	0.011a	0.006a	0.009a	1.043a	0.156a	0.285a	0.119a	23.026b	5.511a	15.481a	10.367a	10.82a	1.094a	7.332b	1.121a	3.779a	0.964a	1.635a	0.995a
		LOC_Os01g73170	Hap1	GGCGATAGGGTT	0.041a	0.096a	0.02a	0.057a	0.008a	0.011a	0.003a	0.009a	0.42a	0.172a	0.239a	0.125a	0.151a	0.271a	0.098a	0.186a	0.005a	0.01a	0.003a	0.008a	0.357a	0.18a	0.241a	0.134a	5.215a	7.7a	6.774a	9.773a	1.288a	1.221a	1.370a	1.049a	0.9a	1.128a	1.144a	1.176a	Hap2
			Hap2	TATAGAGATCCC	0.044a	0.028a	0.02a	0.02a	0.003a	0.011a	0.001a	0.009a	0.398a	0.172a	0.202a	0.133a	0.530b	0.183a	0.152a	0.106a	0.039a	0.011a	0.006a	0.009a	0.927a	0.156a	0.292a	0.119a	23.026b	5.511a	15.481a	10.367a	10.82a	1.108a	7.322b	1.013a	3.012a	0.964a	1.744a	0.995a
		LOC_Os01g73250	Hap1	C	0.027a	0.058a	0.017a	0.049a	0.004a	0.011a	0.002a	0.010a	0.363a	0.163a	0.199a	0.132a	0.218a	0.231a	0.130a	0.102a	0.009a	0.010a	0.005a	0.008a	0.355a	0.157a	0.262a	0.129a	10.299a	5.511a	14.238a	10.367a	2.418a	1.011a	10.468a	0.989a	1.005a	0.964a	1.542a	0.995a	Hap2
			Hap2	T	0.042a	0.093a	0.020a	0.055a	0.008a	0.012a	0.003a	0.009a	0.424a	0.173a	0.242a	0.125a	0.158a	0.267a	0.098a	0.182a	0.006a	0.010a	0.003a	0.008a	0.377a	0.180a	0.241a	0.133a	5.383a	7.948a	6.775a	9.850a	1.544a	1.186a	1.384b	1.026a	0.958a	1.116a	1.125a	1.166a
qRAB3.1	13.20-13.40	LOC_Os03g22840	Hap1	A	0.053a	0.040a	0.017a	0.024a	0.076a	0.013a	0.002a	0.011a	0.493a	0.149a	0.197a	0.107a	0.318a	0.153a	0.09a	0.141a	0.021a	0.009a	0.004a	0.008a	1.038a	0.205a	0.241a	0.149a	10.838a	1.868a	8.773a	3.988a	5.488a	0.662a	2.300a	0.609a	3.524a	1.455a	2.004a	1.662a	Hap2
			Hap2	G	0.039a	0.091a	0.020a	0.055a	0.005a	0.012a	0.003a	0.009a	0.417a	0.174a	0.242a	0.127a	0.155a	0.273a	0.101a	0.182a	0.005a	0.010a	0.003a	0.008a	0.354b	0.178a	0.240a	0.133a	5.468a	8.487a	7.000a	10.336a	1.304b	1.233a	1.507a	1.048a	0.893b	1.107a	1.129a	1.143a
qRSB4.1	5.22-5.42	LOC_Os04g09880	Hap1	A	0.034a	0.143a	0.016a	0.026a	0.005a	0.011a	0.002a	0.008a	0.409a	0.160a	0.223a	0.113a	0.186a	0.169a	0.098a	0.087a	0.007a	0.007a	0.004a	0.006a	0.383a	0.146a	0.250a	0.108a	13.163a	3.583a	8.113a	5.676a	2.418a	0.911a	10.468a	0.545a	1.047a	1.244a	1.327a	1.131a	Hap1
			Hap2	G	0.041a	0.088a	0.020a	0.056a	0.007a	0.012a	0.003a	0.009a	0.418a	0.173a	0.240a	0.126a	0.161a	0.269a	0.100a	0.184a	0.006a	0.010a	0.003a	0.008a	0.375a	0.180a	0.241a	0.134a	5.325b	8.436a	6.948a	10.552a	1.537a	1.196a	1.415b	1.043a	0.960a	1.112a	1.141a	1.166a
qABT5	1.69-1.89	LOC_Os05g03934	Hap1	ATC	0.044a	0.118a	0.020a	0.071a	0.004a	0.010a	0.002a	0.008a	0.377a	0.164a	0.213a	0.121a	0.139a	0.24a	0.082a	0.153a	0.005a	0.009a	0.003a	0.007a	0.333a	0.172a	0.237a	0.127a	6.717a	6.87a	6.957a	6.408a	1.400a	1.408a	1.653a	1.208a	0.924a	1.172a	1.231a	1.196a	Hap1/Hap2
			Hap2	GCC	0.037a	0.079a	0.018a	0.043a	0.005a	0.014a	0.003a	0.010a	0.424a	0.179a	0.251a	0.131a	0.172a	0.289a	0.120a	0.215a	0.006a	0.011a	0.004a	0.009a	0.364a	0.186a	0.247a	0.14a	4.882a	8.704a	7.229a	15.626a	1.321a	0.871a	1.378a	0.900a	0.918a	1.104a	1.102a	1.175a
			Hap3	GCT	0.050a	0.053a	0.024a	0.039a	0.027a	0.012a	0.003a	0.008a	0.486a	0.193a	0.275a	0.132a	0.205a	0.285a	0.081a	0.207a	0.016b	0.013a	0.004a	0.008a	0.592b	0.189a	0.260a	0.131a	5.389a	10.344a	5.513a	7.897a	3.995a	1.951a	1.709a	0.742a	1.421a	1.020a	1.017a	1.041a
		LOC_Os05g03972	Hap1	ACTTCCTAACAAGGC	0.041a	0.101a	0.019a	0.059a	0.005a	0.012a	0.003a	0.009a	0.403a	0.170a	0.231a	0.125a	0.134a	0.261a	0.092a	0.179a	0.005a	0.010a	0.003a	0.008a	0.346a	0.178a	0.240a	0.134a	4.929a	7.603a	7.101a	10.449a	1.342a	1.157a	1.537a	1.072a	0.906a	1.134a	1.155a	1.191a	Hap1
			Hap2	GGACTGCGCAGTAAA	0.041a	0.033a	0.020a	0.024a	0.031a	0.013a	0.003a	0.008a	0.482a	0.172a	0.254a	0.118a	0.250a	0.257a	0.115a	0.132a	0.019b	0.011a	0.005a	0.009a	0.770b	0.162a	0.212a	0.127a	6.465a	12.534a	8.119a	7.875a	4.646b	0.940a	2.120a	0.786a	1.765b	1.020a	1.019a	1.127a
		LOC_Os05g04000	Hap1	AGATACATACG	0.057a	0.042a	0.028a	0.030a	0.033a	0.013a	0.003a	0.008a	0.487a	0.177a	0.246a	0.127a	0.200a	0.312a	0.09a	0.231a	0.017a	0.014a	0.005a	0.009a	0.676a	0.174a	0.236a	0.123a	4.879a	7.510a	6.437a	5.731a	4.083a	0.940a	1.934a	0.786a	1.715a	1.030a	1.133a	0.978a	Hap2
			Hap2	CCCATTGCCTT	0.040a	0.105a	0.019a	0.061a	0.005a	0.012a	0.003a	0.009a	0.402a	0.172a	0.236a	0.125a	0.135a	0.261a	0.093a	0.177a	0.005b	0.010a	0.003a	0.008a	0.343b	0.177a	0.241a	0.133a	4.775a	7.896a	6.930a	11.08a	1.286b	1.261a	1.56a	1.054a	0.890b	1.125a	1.144a	1.193a
		LOC_Os05g04020	Hap1	CCCGA	0.055a	0.044a	0.026a	0.031a	0.027a	0.013a	0.003a	0.009a	0.506a	0.191a	0.287a	0.131a	0.227a	0.296a	0.098a	0.170a	0.015a	0.012a	0.004a	0.008a	0.639a	0.176a	0.250a	0.129a	5.562a	11.439a	6.437a	7.886a	3.578a	0.940a	1.741a	0.786a	1.475a	0.965a	1.005a	0.976a	Hap2
			Hap2	CCCGA	0.040a	0.099a	0.019a	0.058a	0.005a	0.012a	0.003a	0.009a	0.404a	0.172a	0.236a	0.125a	0.146a	0.260a	0.098a	0.179a	0.005b	0.010a	0.003a	0.008a	0.344b	0.178a	0.239a	0.133a	5.131a	7.604a	6.809a	10.359a	1.340a	1.210a	1.540a	1.046a	0.899b	1.128a	1.140a	1.182a
qRAB5.2	4.11-4.31	LOC_Os05g07810	Hap1	C	0.039a	0.098a	0.019a	0.058a	0.005a	0.012a	0.003a	0.009a	0.406a	0.171a	0.236a	0.125a	0.151a	0.26a	0.099a	0.180a	0.005a	0.010a	0.003a	0.008a	0.347a	0.179a	0.242a	0.134a	5.474a	7.604a	7.010a	10.359a	1.326a	1.208a	1.514a	1.040a	0.910a	1.136a	1.148a	1.186a	Hap1
			Hap2	T	0.055a	0.046a	0.026a	0.031a	0.032a	0.014a	0.003a	0.008a	0.487a	0.191a	0.259a	0.129a	0.243a	0.273a	0.111a	0.147a	0.014a	0.011a	0.005a	0.008a	0.670a	0.179a	0.266a	0.124a	6.254a	6.099a	6.862a	5.295a	3.297a	0.786a	1.854a	0.735a	1.540b	1.015a	1.217a	1.006a
qCBN5	8.95-9.15	LOC_Os05g15960	Hap1	G	0.039a	0.097a	0.019a	0.057a	0.005a	0.012a	0.003a	0.009a	0.401a	0.170a	0.234a	0.124a	0.158a	0.263a	0.098a	0.184a	0.006a	0.010a	0.003a	0.008a	0.364a	0.178a	0.240a	0.133a	5.598a	7.570a	7.050a	10.212a	1.601a	1.210a	1.567a	1.046a	0.975a	1.128a	1.149a	1.180a	Hap1
			Hap2	T	0.060a	0.041a	0.028a	0.026a	0.033b	0.014a	0.004a	0.008a	0.577a	0.202a	0.321a	0.135a	0.199a	0.301a	0.117a	0.187a	0.006a	0.011a	0.004a	0.007a	0.475a	0.189a	0.276a	0.143a	5.624a	23.225a	6.576a	14.350a	0.950a	1.099a	1.087a	1.102a	0.832a	1.025a	0.846a	1.135a
qCBT7	21.02-21.22	LOC_Os07g35290	Hap1	G	0.039a	0.099a	0.019a	0.058a	0.005a	0.012a	0.003a	0.009a	0.405a	0.172a	0.238a	0.126a	0.152a	0.258a	0.098a	0.178a	0.005a	0.010a	0.003a	0.008a	0.347a	0.179a	0.241a	0.134a	5.474a	7.651a	7.010a	10.568a	1.326a	1.219a	1.514a	1.050a	0.905a	1.124a	1.142a	1.181a	Hap1
			Hap2	T	0.053a	0.043a	0.025a	0.030a	0.025a	0.013a	0.003a	0.009a	0.498a	0.178a	0.258a	0.123a	0.233a	0.309a	0.108a	0.194a	0.014b	0.012a	0.005a	0.008a	0.620b	0.175a	0.248a	0.131a	6.254a	9.525a	6.862a	7.106a	3.297a	0.903a	1.854a	0.823a	1.469b	1.041a	1.193a	1.097a
		LOC_Os07g35310	Hap1	A	0.053a	0.043a	0.027a	0.030a	0.005a	0.011a	0.003a	0.009a	0.486a	0.179a	0.227a	0.124a	0.234a	0.299a	0.092a	0.195a	0.017a	0.013a	0.005a	0.008a	0.670a	0.178a	0.237a	0.131a	6.013a	11.445a	4.430a	8.533a	4.061a	0.863a	1.968a	0.760a	1.553a	1.075a	1.230a	1.129a	Hap2
			Hap2	G	0.039a	0.098a	0.019a	0.057a	0.008a	0.012a	0.003a	0.009a	0.411a	0.172a	0.241a	0.126a	0.148a	0.266a	0.099a	0.182a	0.005b	0.010a	0.003a	0.008a	0.350b	0.179a	0.240a	0.134a	5.193a	7.457a	7.085a	10.24a	1.309b	1.236a	1.522a	1.066a	0.898b	1.122a	1.143a	1.176a
qSMN8	24.64-24.84	LOC_Os08g39120	Hap1	G	0.039a	0.072a	0.019a	0.035a	0.008a	0.013a	0.003a	0.009a	0.422a	0.174a	0.243a	0.126a	0.158a	0.258a	0.100a	0.180a	0.005a	0.010a	0.003a	0.008a	0.360a	0.180a	0.243a	0.134a	5.550a	7.486a	6.880a	9.676a	1.325a	1.126a	1.550a	0.956a	0.898a	1.112a	1.139a	1.179a	Hap2
			Hap2	T	0.073a	0.524b	0.047a	0.465b	0.005a	0.008a	0.002a	0.007a	0.342a	0.168a	0.207a	0.126a	0.135a	0.288a	0.061a	0.184a	0.002a	0.006a	0.002a	0.005a	0.314a	0.149a	0.213a	0.112a	2.625a	8.961a	2.501a	4.894a	0.521a	0.884a	0.862a	0.722a	0.920a	1.046a	1.142a	1.006a
		LOC_Os08g39174	Hap1	C	0.066a	0.680a	0.046a	0.602a	0.004a	0.007a	0.002a	0.007a	0.341a	0.193a	0.230a	0.151a	0.122a	0.236a	0.103a	0.123a	0.005a	0.007a	0.003a	0.006a	0.318a	0.165a	0.234a	0.134a	4.597a	2.377a	15.652a	2.597a	1.047a	1.178a	1.100a	0.870a	0.939a	0.930a	1.183a	1.114a	Hap1
			Hap2	T	0.040a	0.071b	0.019a	0.034b	0.008a	0.013a	0.003a	0.009a	0.421a	0.173a	0.240a	0.124a	0.164a	0.259a	0.100a	0.176a	0.006a	0.010a	0.003a	0.008a	0.378a	0.179a	0.241a	0.133a	5.637a	7.195a	6.936a	9.107a	1.590a	1.223a	1.602a	1.065a	0.968a	1.115a	1.155a	1.177a
		LOC_Os08g39180	Hap1	A	0.040a	0.071a	0.019a	0.035a	0.007a	0.013a	0.003a	0.009a	0.422a	0.173a	0.241a	0.125a	0.157a	0.262a	0.098a	0.179a	0.006a	0.010a	0.003a	0.008a	0.376a	0.180a	0.241a	0.133a	5.286a	7.195a	6.758a	9.107a	1.583a	1.202a	1.591a	1.048a	0.960a	1.123a	1.144a	1.177a	Hap2
			Hap2	C	0.069a	0.521b	0.044a	0.461b	0.005a	0.009a	0.002a	0.008a	0.385a	0.176a	0.230a	0.134a	0.135a	0.308a	0.061a	0.188a	0.004a	0.008a	0.002a	0.007a	0.297a	0.167a	0.193a	0.126a	2.088a	19.15a	2.589a	21.625a	0.890a	0.832a	1.060a	0.750a	0.767a	1.024a	0.906a	0.971a
qABT8.3	25.50-25.70	LOC_Os08g40510	Hap1	A	0.040a	0.102a	0.019a	0.060a	0.005a	0.012a	0.003a	0.009a	0.403a	0.171a	0.234a	0.125a	0.151a	0.252a	0.100a	0.171a	0.005a	0.010a	0.003a	0.007a	0.347a	0.178a	0.242a	0.133a	5.413a	6.827a	7.172a	9.376a	1.325a	1.240a	1.554a	1.067a	0.910a	1.128a	1.156a	1.181a	Hap2
			Hap2	G	0.050a	0.044a	0.023a	0.030a	0.021a	0.013a	0.003a	0.010a	0.513a	0.183a	0.259a	0.127a	0.219a	0.332a	0.096a	0.223a	0.001b	0.012a	0.005a	0.009a	0.537b	0.182a	0.237a	0.133a	6.035a	12.827a	6.482a	12.315a	2.657a	0.848a	1.664a	0.778a	1.239a	1.066a	1.147a	1.095a
		LOC_Os08g40570	Hap1	A	0.039a	0.099a	0.019a	0.058a	0.007a	0.012a	0.003a	0.009a	0.404a	0.170a	0.235a	0.125a	0.153a	0.257a	0.101a	0.178a	0.005a	0.010a	0.003a	0.008a	0.347a	0.179a	0.241a	0.133a	5.558a	7.304a	7.058a	10.003a	1.315a	1.203a	1.538a	1.038a	0.915a	1.147a	1.152a	1.193a	Hap2
			Hap2	G	0.061a	0.046a	0.028a	0.032a	0.006a	0.013a	0.003a	0.009a	0.536a	0.191a	0.297a	0.130a	0.264a	0.330a	0.087a	0.188a	0.002b	0.011a	0.004a	0.007a	0.705b	0.186a	0.248a	0.137a	6.424a	14.638a	5.633a	10.048a	4.613b	0.940a	1.709a	0.786a	1.671a	1.057a	1.040a	1.092a
qRAB9.2	20.08-20.28	LOC_Os09g34200	Hap1	AGAACTAGATACTCC	0.040a	0.101a	0.019a	0.059a	0.005a	0.012a	0.003a	0.009a	0.402a	0.171a	0.236a	0.125a	0.150a	0.256a	0.098a	0.174a	0.005a	0.010a	0.003a	0.008a	0.344a	0.179a	0.239a	0.133a	5.401a	7.604a	6.597a	10.359a	1.342a	1.236a	1.526a	1.055a	0.906a	1.135a	1.128a	1.183a	Hap1
			Hap2	CATGTGGAGCGTCGT	0.062a	0.051a	0.028a	0.033a	0.005a	0.014a	0.003a	0.008a	0.493a	0.201a	0.285a	0.142a	0.276a	0.418a	0.079a	0.125a	0.021b	0.014a	0.004a	0.008a	0.825b	0.195a	0.208a	0.145a	6.704a	7.999a	3.943a	4.875a	5.486b	0.986a	2.054a	0.942a	1.942b	1.005a	0.922a	1.044a
			Hap3	CATGTGGGGTGTCGT	0.052a	0.046a	0.028a	0.033a	0.112a	0.010a	0.002a	0.010a	0.440a	0.152a	0.207a	0.100a	0.194a	0.260a	0.111a	0.168a	0.011ab	0.012a	0.009a	0.009a	0.563ab	0.190a	0.323a	0.118a	6.562a	7.518a	4.568a	6.594a	1.329ab	0.786a	2.536a	0.735a	1.087ab	1.399a	2.195a	1.335a
		LOC_Os09g34214	Hap1	ACAACACAGTGTA	0.057a	0.053a	0.026a	0.036a	0.037a	0.014a	0.003a	0.010a	0.458a	0.182a	0.258a	0.126a	0.289a	0.309a	0.104a	0.208a	0.021a	0.014a	0.004a	0.009a	0.679a	0.178a	0.201a	0.129a	7.323a	7.071a	5.720a	8.158a	5.528a	1.003a	2.015a	0.924a	1.810a	1.027a	0.921a	1.035a	Hap2
			Hap2	CGGTTCTTAGAGG	0.039a	0.101a	0.019a	0.059a	0.005a	0.012a	0.003a	0.009a	0.402a	0.170a	0.239a	0.124a	0.152a	0.245a	0.099a	0.174a	0.005b	0.010a	0.003a	0.008a	0.344b	0.178a	0.239a	0.133a	5.522a	6.770a	6.575a	10.804a	1.345b	1.160a	1.530a	1.062a	0.910b	1.131a	1.104a	1.190a
		LOC_Os09g34230	Hap1	ACGCTTGCGGGTACGGTATACGAAAG	0.073a	0.050a	0.030a	0.033a	0.005a	0.014a	0.003a	0.009a	0.440a	0.171a	0.232a	0.121a	0.332a	0.315a	0.117a	0.267a	0.021a	0.015a	0.004a	0.009a	1.005a	0.174a	0.205a	0.132a	9.166a	1.843a	8.912a	1.401a	5.528a	0.94a	2.015a	0.786a	2.975a	1.091a	1.170a	1.150a	Hap3
			Hap2	CCATAGCTATTCGTAAAGCCGCGCGA	0.044a	0.042a	0.022a	0.029a	0.076a	0.013a	0.002a	0.012a	0.467a	0.158a	0.246a	0.102a	0.194a	0.278a	0.111a	0.170a	0.011ab	0.012a	0.009a	0.009a	0.438b	0.186a	0.259a	0.123a	6.562a	11.445a	4.568a	8.533a	1.329ab	0.786a	2.536a	0.735a	0.856b	1.399a	1.422a	1.335a
			Hap3	CTATAGCTATTCGTAAAGCCGCGCGA	0.039a	0.097a	0.019a	0.061a	0.005a	0.011a	0.003a	0.008a	0.400a	0.169a	0.236a	0.125a	0.154a	0.261a	0.101a	0.178a	0.005b	0.010a	0.003a	0.008a	0.349b	0.181a	0.243a	0.135a	5.575a	7.752a	7.193a	10.401a	1.334b	1.219a	1.552a	1.050a	0.928b	1.127a	1.155a	1.186a
		LOC_Os09g34250	Hap1	CTAGAGGACCGTTCCGGCCT	0.076a	0.055a	0.041a	0.025a	0.005a	0.015a	0.003a	0.007a	0.517a	0.222a	0.262a	0.167a	0.308a	0.139a	0.065a	0.081a	0.028a	0.015a	0.005a	0.006a	1.067a	0.156a	0.225a	0.121a	5.389a	3.279a	4.837a	4.566a	7.194a	1.005a	2.177a	0.962a	2.744a	0.737a	1.191a	0.714a	Hap2/Hap3
			Hap2	TCCCGATTAGACATGCATGC	0.043a	0.118a	0.021a	0.072a	0.004a	0.009a	0.003a	0.008a	0.375a	0.162a	0.217a	0.120a	0.131a	0.238a	0.078a	0.154a	0.004b	0.009a	0.003a	0.007a	0.330b	0.174a	0.235a	0.129a	6.276a	6.907a	6.456a	6.521a	1.388b	1.371a	1.676a	1.173a	0.912b	1.154a	1.211a	1.202a
			Hap3	TCCCGATTAGGCATGCATGC	0.036a	0.065a	0.018a	0.042a	0.010a	0.012a	0.003a	0.010a	0.432a	0.176a	0.250a	0.130a	0.181a	0.289a	0.125a	0.215a	0.006b	0.011a	0.004a	0.008a	0.365b	0.185a	0.246a	0.139a	5.087a	8.841a	7.668a	15.455a	1.313b	1.093a	1.414a	0.895a	0.913b	1.136a	1.142a	1.214a
		LOC_Os09g34270	Hap1	AGAACCC	0.039a	0.096a	0.019a	0.057a	0.007a	0.012a	0.003a	0.009a	0.405a	0.171a	0.237a	0.125a	0.152a	0.263a	0.099a	0.180a	0.005a	0.010a	0.003a	0.008a	0.349a	0.179a	0.243a	0.133a	5.489a	8.110a	6.931a	10.305a	1.342a	1.195a	1.544a	1.034a	0.910a	1.135a	1.161a	1.191a	Hap1
			Hap2	TCTCGAG	0.041a	0.046a	0.013a	0.031a	0.007a	0.016a	0.003a	0.009a	0.477a	0.198a	0.249a	0.123a	0.304a	0.543a	0.093a	0.460a	0.027b	0.016a	0.004a	0.013a	0.916b	0.194a	0.261a	0.145a	9.387a	10.297a	6.153a	14.774a	6.953b	1.008a	2.039a	1.338a	2.800b	1.025a	1.252a	1.281a
qSMN10	15.95-16.15	LOC_Os10g30790	Hap1	C	0.042a	0.067a	0.020a	0.035a	0.007a	0.012a	0.003a	0.009a	0.416a	0.174a	0.241a	0.127a	0.159a	0.271a	0.101a	0.185a	0.005a	0.010a	0.003a	0.008a	0.358a	0.181a	0.244a	0.134a	5.526a	7.921a	6.729a	10.505a	1.343a	1.235a	1.506a	1.049a	0.904a	1.127a	1.130a	1.162a	Hap2
			Hap2	T	0.046a	0.516b	0.011a	0.458b	0.004a	0.009a	0.002a	0.008a	0.399a	0.174a	0.200a	0.124a	0.227a	0.219a	0.069a	0.086a	0.014a	0.007a	0.003a	0.005a	0.914a	0.178a	0.214a	0.150a	8.110a	9.557a	12.880a	3.289a	5.467a	1.005a	2.158a	0.751a	4.765b	0.896a	1.856a	1.118a
		LOC_Os10g30800	Hap1	C	0.050a	0.520a	0.010a	0.462a	0.004a	0.009a	0.002a	0.008a	0.408a	0.184a	0.187a	0.123a	0.224a	0.145a	0.063a	0.075a	0.014a	0.007a	0.003a	0.005a	0.833a	0.168a	0.210a	0.139a	8.555a	5.582a	12.879a	1.190a	5.627a	1.002a	2.623a	0.935a	3.572a	0.944a	1.856a	1.167a	Hap1
			Hap2	T	0.041a	0.072b	0.020a	0.034b	0.008a	0.013a	0.003a	0.009a	0.420a	0.173a	0.243a	0.126a	0.158a	0.255a	0.102a	0.185a	0.005a	0.010a	0.003a	0.008a	0.358a	0.178a	0.242a	0.133a	5.629a	8.004a	6.982a	10.623a	1.311a	1.200a	1.427a	0.988a	0.905b	1.123a	1.129a	1.167a
qSMN11.2	25.94-26.14	LOC_Os11g43140	Hap1	CTTTTT	0.055a	0.681a	0.027a	0.603a	0.004a	0.010a	0.002a	0.009a	0.365a	0.171a	0.223a	0.134a	0.094a	0.243a	0.059a	0.159a	0.004a	0.008a	0.003a	0.007a	0.325a	0.168a	0.220a	0.127a	4.680a	7.071a	8.640a	7.136a	1.613a	0.539a	1.563a	0.484a	0.908a	0.960a	1.149a	1.034a	Hap1
			Hap2	TCCCCG	0.040a	0.061b	0.019a	0.034b	0.005a	0.013a	0.003a	0.009a	0.422a	0.174a	0.242a	0.126a	0.166a	0.276a	0.102a	0.186a	0.006a	0.010a	0.003a	0.008a	0.375a	0.180a	0.242a	0.134a	5.638a	8.539a	6.982a	10.600a	1.546a	1.232a	1.560a	1.029a	0.966a	1.114a	1.146a	1.155a
		LOC_Os11g43150	Hap1	AT	0.061a	1.009a	0.031a	0.897a	0.004a	0.009a	0.002a	0.009a	0.354a	0.170a	0.211a	0.133a	0.075a	0.195a	0.037a	0.098a	0.003a	0.008a	0.002a	0.007a	0.322a	0.162a	0.203a	0.130a	3.623a	2.884a	7.555a	4.266a	0.732a	0.539a	1.480a	0.484a	0.882a	1.167a	1.145a	1.310a	Hap1
			Hap2	GG	0.040a	0.067b	0.019a	0.034b	0.008a	0.013a	0.003a	0.009a	0.421a	0.173a	0.241a	0.125a	0.169a	0.278a	0.104a	0.188a	0.006a	0.010a	0.003a	0.008a	0.381a	0.182a	0.244a	0.135a	5.694a	8.434a	6.905a	10.547a	1.573a	1.227a	1.575a	1.037a	0.972a	1.118a	1.155a	1.171a
		LOC_Os11g43160	Hap1	AATT	0.055a	0.521a	0.026a	0.345a	0.004a	0.009a	0.002a	0.009a	0.383a	0.174a	0.217a	0.136a	0.094a	0.255a	0.059a	0.169a	0.004a	0.008a	0.002a	0.007a	0.321a	0.166a	0.215a	0.125a	4.680a	7.937a	8.640a	11.208a	1.399a	0.907a	1.428a	0.988a	0.853a	0.887a	1.099a	0.934a	Hap2
			Hap2	GGCC	0.040a	0.709b	0.019a	0.456b	0.008a	0.013a	0.003a	0.009a	0.422a	0.174a	0.241a	0.125a	0.167a	0.269a	0.102a	0.183a	0.006a	0.010a	0.003a	0.008a	0.380a	0.180a	0.244a	0.134a	5.662a	8.070a	6.905a	10.066a	1.577a	1.215a	1.570a	1.017a	0.971a	1.123a	1.155a	1.171a
		LOC_Os11g43170	Hap1	ACAT	0.035a	0.681a	0.014a	0.603a	0.004a	0.010a	0.002a	0.009a	0.363a	0.171a	0.219a	0.134a	0.084a	0.184a	0.056a	0.091a	0.004a	0.008a	0.003a	0.007a	0.330a	0.165a	0.217a	0.128a	5.085a	7.071a	9.678a	7.136a	1.634a	0.539a	1.524a	0.484a	0.960a	0.960a	1.117a	1.034a	Hap1
			Hap2	CGGC	0.040a	0.070b	0.019a	0.034b	0.008a	0.013a	0.003a	0.009a	0.421a	0.173a	0.241a	0.125a	0.167a	0.269a	0.103a	0.183a	0.006a	0.010a	0.003a	0.008a	0.379a	0.180a	0.244a	0.134a	5.670a	8.070a	6.905a	10.066a	1.556a	1.215a	1.570a	1.017a	0.969a	1.127a	1.155a	1.172a
a Major haplotype of the genes
Different letters represent significance at p<0.01
