# Supplementary material for: Distribution characteristics of selenium, cadmium and arsenic in rice grains and their genetic dissection by genome-wide association study
Source: Front Genet. 2022 Oct 13;13:1007896. doi: 10.3389/fgene.2022.1007896 (PMC9612882; doi:10.3389/fgene.2022.1007896)
Supplement: Supplementary file 7 [file Table4.XLSX]

## Sheet: QTL list
TABLE S4 QTL for concentrations of three elements in 307 rice accessions by GWAS.
Trait a	No.	QTL	Year	Chr.	Peak Position (Mb)	Alleleb	MAF c	P-value	R2(%) d	Reported gene/QTL (in the same region or in the adjacent region within 500 kb)	Element affecrted
SBN	21	qSBN1.1	2020	1	2.63942	G/A	0.06272	8.49832e-10	8.08
		qSBN1.2	2019	1	37.391	C/A	0.4236	4.40591e-15	1.6764
		qSBN2.1	2020	2	6.97851	G/A	0.08136	6.47416e-11	6.58
		qSBN2.2	2020	2	11.2169	C/T	0.4379	1.56417e-13	1.20002	qCd2-1 (Zhang et al. 2018a)	grain Cd concentration
		qSBN2.3	2020	2	31.7197	G/C	0.4411	2.72736e-13	1.90156	qCd2-2 (Zhang et al. 2018a); qRCd-1 (Pan et al. 2021)	grain Cd accumulation
		qSBN3.1	2020	3	4.62305	T/C	0.4373	4.84229e-13	2.10261
		qSBN3.2	2020	3	23.9252	T/C	0.4415	1.04417e-11	1.00051	qCd3-3 (Zhang et al. 2018a)	grain Cd concentration
		qSBN4.1	2020	4	13.5067	G/A	0.07655	9.37911e-09	5.96
		qSBN4.2	2020	4	21.6535	T/A	0.06436	6.45634e-12	8.29	qSe4-1 (Qiu et al. 2021)	Se concentration in milled rice
		qSBN5.1	2020	5	4.32641	C/T	0.4164	1.21601e-11	1.8016
		qSBN5.2	2020	5	28.8283	C/T	0.4539	1.43187e-09	1.30036
		qSBN6	2020	6	24.6888	G/A	0.4172	7.96629e-16	1.40072	qGCD14 (Liu et al. 2019)	grain Cd accumulation
		qSBN7.1	2019	7	12.7618	T/C	0.07527	3.08781e-10	18.69
		qSBN7.2	2020	7	29.6097	C/T	0.4033	1.62706e-12	1.01088
		qSBN8.1	2020	8	3.56242	C/G	0.06209	2.05665e-07	9.13	qDMAs8 (Kuramata et al. 2013); OsMAPK2 (Chen et al. 2019)	grain As accumulation; Cd signal
		qSBN8.2	2020	8	24.7357	A/T	0.05612	1.82457e-38	10.85	qCd8-3 (Zhang et al. 2018a)	grain Cd concentration
		qSBN9	2020	9	12.8654	A/T	0.4269	2.23207e-11	1.00007	qCd9-2 (Zhang et al. 2018a)	grain Cd concentration
		qSBN10	2020	10	16.0546	G/A	0.05184	8.67024e-14	7.5	qCd10-2 (Zhang et al. 2018a)	grain Cd concentration
		qSBN11.1	2020	11	16.4812	A/G	0.4276	2.21133e-12	1.60216	qCd11-5 (Zhang et al. 2018a)	grain Cd concentration
		qSBN11.2	2020	11	26.0421	G/T	0.08586	5.69017e-20	7.58	qCd11-9 (Zhang et al. 2018a)	grain Cd concentration
		qSBN12	2020	12	22.1802	A/T	0.05594	3.84071e-12	8.21
SMN	18	qSMN1.1	2020	1	3.38553	G/T	0.05833	2.15606e-11	4.66
		qSMN1.2	2020	1	42.247	C/T	0.05464	1.88559e-14	8.28	qGCD8 (Liu et al. 2019); OsLCD (Chen et al. 2019)	grain Cd accumulation; Cd tolerance and accumulation
		qSMN2.1	2020	2	11.2169	G/T	0.4379	1.06545e-14	1.476	qCd2-1 (Zhang et al. 2018a)	grain Cd concentration
		qSMN2.2	2020	2	31.7197	G/C	0.4411	2.91315e-15	2.233	qCd2-2 (Zhang et al. 2018a); qRCd-1 (Pan et al. 2021)	grain Cd accumulation
		qSMN3.1	2020	3	4.62305	T/C	0.4373	1.95777e-15	2.553
		qSMN3.2	2020	3	35.3373	A/G	0.3873	1.2632e-08	2.23	qCd3-5 (Zhang et al. 2018a)	grain Cd concentration
		qSMN4.1	2020	4	7.00781	A/G	0.4354	1.76911e-08	2.525
		qSMN4.2	2020	4	21.6535	T/A	0.06436	4.52749e-11	5.96	qSe4-1 (Qiu et al. 2021)	Se concentration in milled rice
		qSMN5.1	2020	5	0.983334	A/G	0.4529	5.82457e-10	3.176	qCd5-1 (Zhang et al. 2018a)	grain Cd concentration
		qSMN5.2	2020	5	28.8283	C/T	0.4539	8.1276e-13	2.523
		qSMN6	2020	6	24.6888	G/A	0.4172	1.33379e-18	1.915	qGCD14 (Liu et al. 2019)	grain Cd accumulation
		qSMN7	2020	7	29.6097	C/T	0.4033	4.96072e-14	1.331
		qSMN8	2020	8	24.7357	A/T	0.05612	3.66179e-59	8.1	qCd8-3 (Zhang et al. 2018a)	grain Cd concentration
		qSMN9	2020	9	0.965708	C/T	0.4579	5.4217e-12	1.315
		qSMN10	2020	10	16.0546	G/A	0.05184	6.60541e-16	6.9	qCd10-2 (Zhang et al. 2018a)	grain Cd concentration
		qSMN11.1	2019	11	7.20069	T/A	0.1091	2.44033e-19	5.86
			2020	11	7.24396	G/A	0.06885	1.43845e-10	3.12
		qSMN11.2	2020	11	26.0421	G/T	0.08586	5.25263e-24	5.65	qCd11-9 (Zhang et al. 2018a)	grain Cd concentration
		qSMN12	2020	12	20.0013	T/C	0.05082	1.4668e-13	5.66
CBN	17	qCBN1.1	2019	1	8.14184	G/A	0.1086	4.44208e-27	1.01907	qCd1-3 (Zhang et al. 2018a)	grain Cd concentration
		qCBN1.2	2019	1	42.5985	G/A	0.09694	6.44225e-14	1.11622	qGCD8 (Liu et al. 2019); OsLCD (Chen et al. 2019)	grain Cd accumulation; Cd tolerance and accumulation
		qCBN2	2019	2	3.45904	C/T	0.09477	1.82003e-21	2.01337
		qCBN3	2019	3	17.0286	C/T	0.1075	5.67863e-24	1.039	qCd3-3 (Zhang et al. 2018a)	grain Cd concentration
		qCBN4.1	2020	4	5.24592	G/A	0.07651	8.02106e-14	15.79	qCd4-3 (Zhang et al. 2018a)	grain Cd concentration
		qCBN4.2	2019	4	32.2466	G/A	0.1075	1.54028e-18	1.02136
		qCBN5	2019	5	9.05149	G/A	0.05099	6.41259e-19	16.08
			2020	5	9.18522	G/A	0.09655	6.18777e-10	6.06
		qCBN6	2019	6	22.2162	C/T	0.09344	1.1255e-21	2.11178	AsSe1 (Zhang et al. 2018b); OsLCT1 (Chen et al. 2019)	grain As concentration; Cd transporter in phloem
		qCBN7.1	2019	7	5.23693	G/A	0.0866	7.93525e-41	3.10951
		qCBN7.2	2019	7	19.6524	C/T	0.1029	2.19997e-55	1.01409	qCd7-2 (Zhang et al. 2018a)	grain Cd concentration
		qCBN8.1	2020	8	8.47587	C/T	0.0567	2.78671e-14	24.36	qGCD3 (Liu et al. 2019)	grain Cd accumulation
		qCBN8.2	2019	8	24.9133	G/A	0.09571	6.08647e-13	4.584	qCd8-3 (Zhang et al. 2018a)	grain Cd concentration
		qCBN9	2020	9	4.56944	G/A	0.1037	4.39204e-08	9.324
			2019	9	4.57209	C/A	0.09628	1.75445e-23	3.01187
		qCBN10	2019	10	19.0774	T/C	0.1082	1.09749e-46	2.01721
		qCBN11	2019	11	16.8068	C/T	0.08911	1.57091e-20	1.02217	qCd11-6 (Zhang et al. 2018a)	grain Cd concentration
		qCBN12.1	2019	12	1.83741	C/T	0.1029	7.22288e-13	4.675	qCd12-1 (Zhang et al. 2018a)	grain Cd concentration
		qCBN12.2	2019	12	24.4544	G/A	0.09967	2.96803e-23	1.035	qCd12-9 (Zhang et al. 2018a)	grain Cd concentration
CMN	13	qCMN1	2019	1	9.92297	C/T	0.4175	3.65134e-12	9.405
		qCMN2	2019	2	29.9796	C/T	0.08987	1.2429e-12	6.035	qGCD10 (Liu et al. 2019); qCd2-2 (Zhang et al. 2018a)	grain Cd accumulation
		qCMN3.1	2019	3	7.32811	T/A	0.4213	1.26898e-08	7.036
		qCMN3.2	2019	3	23.0352	C/A	0.4323	5.58166e-09	12.95	qGCD12 (Liu et al. 2019); qCd3-3 (Zhang et al. 2018a)	grain Cd accumulation
		qCMN4	2019	4	34.5619	C/T	0.4667	2.86528e-15	6.851
		qCMN5	2019	5	5.00367	G/A	0.1023	8.32072e-21	5.637	qCd5-2 (Zhang et al. 2018a); OsCDT5 (Chen et al. 2019)	grain Cd concentration; Cd uptake inhibitor
		qCMN6	2019	6	26.4655	C/T	0.4276	1.95401e-11	3.68	qGCD1 (Liu et al. 2019)	grain Cd accumulation
		qCMN7	2019	7	20.5901	C/T	0.1159	1.37135e-27	5.147	qGAS13 (Liu et al. 2019); qCd7-2 (Zhang et al. 2018a); OsABCG43 (Chen et al. 2019)	grain As accumulation; grain Cd concentration; Cd compartmentalization
		qCMN8	2019	8	6.19745	C/T	0.404	9.50078e-12	10.39	qGCD2 (Liu et al. 2019)	grain Cd accumulation
		qCMN9	2019	9	19.4107	T/C	0.4572	1.42161e-08	4.398	qRCd-5 (Pan et al. 2021)	grain Cd accumulation
		qCMN11	2020	11	18.4611	C/T	0.07458	4.09914e-07	41.35	qCd11-7 (Zhang et al. 2018a)	grain Cd concentration
		qCMN12.1	2019	12	2.26524	C/T	0.4387	2.4702e-09	14.18	qCd12-2 (Zhang et al. 2018a)	grain Cd concentration
		qCMN12.2	2019	12	27.3391	G/A	0.4393	1.31341e-06	8.69
ABN	9	qABN1	2019	1	33.4292	A/G	0.06333	5.56099e-08	1.5147
		qABN2	2019	2	3.60529	C/T	0.09375	1.36462e-07	4.873
		qABN3.1	2019	3	0.001217	T/C	0.06312	2.64045e-08	15.07
		qABN3.2	2019	3	30.9808	G/A	0.1007	8.38403e-08	4.838	qCd3-4 (Zhang et al. 2018a)	grain Cd concentration
		qABN4	2019	4	24.4914	T/C	0.05298	1.39197e-07	11.95
		qABN5	2019	5	10.1544	C/T	0.08609	4.07298e-10	23.84
		qABN9	2019	9	17.4506	A/G	0.09704	8.39561e-08	5.758	qCd9-2 (Zhang et al. 2018a); qRCd-5 (Pan et al. 2021)	grain Cd accumulation
		qABN11	2019	11	17.9143	C/T	0.08224	2.54185e-08	1.476	qCd11-7 (Zhang et al. 2018a)	grain Cd concentration
		qABN12	2019	12	5.12758	T/C	0.06207	4.8103e-09	15.77	qCd12-3 (Zhang et al. 2018a)	grain Cd concentration
AMN	9	qAMN1	2019	1	22.7847	C/T	0.1118	1.31803e-07	1.0749
		qAMN2	2019	2	3.33195	T/A	0.09596	1.9185e-07	2.01156
		qAMN3	2019	3	5.06949	C/A	0.4619	5.35263e-11	0.9822	qRCd-2 (Pan et al. 2021)	grain Cd accumulation
		qAMN4	2019	4	30.386	G/A	0.08882	1.6007e-07	2.1411	OsZIP3 (Chen et al. 2019)	Cd accumulation
		qAMN6	2019	6	21.5022	C/T	0.1037	1.20936e-06	3.1044	AsSe1 (Zhang et al. 2018b)	grain As concentration
		qAMN7	2019	7	1.89522	C/T	0.09635	2.12632e-07	1.01066
		qAMN8	2019	8	20.6884	T/C	0.4683	1.91956e-08	12.78
		qAMN11	2019	11	16.9791	G/A	0.09314	3.45681e-07	4.01481	qCd11-6 (Zhang et al. 2018a)	grain Cd concentration
		qAMN12	2019	12	20.9241	C/G	0.0516	3.45298e-07	14.25
SBT	10	qSBT1.1	2019	1	2.05035	T/C	0.05795	1.66248e-08	10.39	qCd1-2 (Zhang et al. 2018a)	grain Cd concentration
		qSBT1.2	2019	1	24.4497	G/A	0.06833	1.05856e-07	6.51
		qSBT1.3	2019	1	42.4184	C/A	0.05065	9.62954e-08	8.19	qGCD8 (Liu et al. 2019); OsLCD (Chen et al. 2019)	grain Cd accumulation; Cd tolerance and accumulation
		qSBT2	2019	2	29.4246	C/T	0.07237	2.22897e-07	14.93	qGCD10 (Liu et al. 2019); qCd2-2 (Zhang et al. 2018a)	grain Cd accumulation
		qSBT5	2019	5	1.80243	C/T	0.1329	5.95541e-12	6.38	qSe5-1 (Zhang et al. 2010); qCd5-1 (Zhang et al. 2018a); OsMTP1 (Chen et al. 2019)	grain Se and Cd concentration; Cd translocation
		qSBT6	2019	6	21.8007	G/A	0.05167	3.72003e-12	19.67	AsSe1 (Zhang et al. 2018b)	grain As concentration
		qSBT8	2019	8	6.03403	A/T	0.118	4.3347e-08	4.605	qGCD2 (Liu et al. 2019)	grain Cd accumulation
		qSBT9	2019	9	20.1939	T/G	0.1098	1.32962e-07	3.293	qRCd-5 (Pan et al. 2021)	grain Cd accumulation
		qSBT10	2020	10	10.1145	C/T	0.05611	2.33229e-07	19.7	qCd10-1 (Zhang et al. 2018a)	grain Cd concentration
		qSBT12	2019	12	7.74761	C/A	0.05405	1.38459e-07	17.5	qCd12-3 (Zhang et al. 2018a)	grain Cd concentration
CBT	19	qCBT1.1	2019	1	1.67062	T/C	0.1197	9.13641e-13	1.54	qCd1-2 (Zhang et al. 2018a)	grain Cd concentration
		qCBT1.2	2019	1	24.4378	G/A	0.1033	1.98876e-20	5.96
		qCBT1.3	2019	1	39.8431	T/C	0.06393	7.8901e-21	1.45
		qCBT2.1	2019	2	4.23744	G/A	0.1111	1.56496e-16	7.21
		qCBT2.2	2019	2	19.8983	C/A	0.06544	1.45754e-06	6.91
		qCBT3.1	2019	3	17.1406	A/G	0.1115	4.04021e-17	4.12	qCd3-3 (Zhang et al. 2018a)	grain Cd concentration
		qCBT3.2	2019	3	22.4266	T/C	0.09314	3.44824e-20	5.99	qGCD12 (Liu et al. 2019); qCd3-3 (Zhang et al. 2018a)	grain Cd accumulation
		qCBT4.1	2019	4	2.47187	A/G	0.4153	1.65135e-08	2.805	qCd4-1 (Zhang et al. 2018a)	grain Cd concentration
		qCBT5	2019	5	1.79071	C/T	0.09866	2.80957e-20	5.11	qSe5-1 (Zhang et al. 2010); qCd5-1 (Zhang et al. 2018a); OsMTP1 (Chen et al. 2019)	grain Se and Cd concentration; Cd translocation
		qCBT6.1	2019	6	6.89479	G/C	0.09804	7.59018e-17	3.359	qDMAs6.2 (Kuramata et al. 2013)	grain As accumulation
		qCBT6.2	2019	6	30.5152	C/T	0.05065	6.22696e-09	3.5
		qCBT7	2019	7	21.1241	C/T	0.1033	3.44824e-20	1.99	qGAS13 (Liu et al. 2019);qCd7-2 (Zhang et al. 2018a)	grain Cd and As accumulation
		qCBT8.2	2019	8	25.6042	C/T	0.1095	3.44824e-20	2.99	qCd8-3 (Zhang et al. 2018a)	grain Cd concentration
		qCBT9.1	2019	9	11.0635	C/G	0.1136	8.12103e-13	12.76
		qCBT9.2	2019	9	20.1946	T/C	0.06714	8.49873e-21	5.75	qRCd-5 (Pan et al. 2021)	grain Cd accumulation
		qCBT10	2019	10	0.997311	C/T	0.1144	1.75217e-12	1.912	qGCD4 (Liu et al. 2019)	grain Cd accumulation
		qCBT11.1	2019	11	3.92096	G/A	0.06393	5.63376e-09	3.3
		qCBT11.2	2019	11	24.3084	C/T	0.08958	3.44824e-20	2.99
		qCBT12	2019	12	7.99951	C/T	0.07706	9.21109e-21	5.68	qCd12-3 (Zhang et al. 2018a)	grain Cd concentration
ABT	22	qABT1.1	2019	1	6.39804	G/A	0.1131	4.07115e-12	3.646
		qABT1.2	2019	1	24.4323	A/G	0.1049	1.02854e-34	5.468
		qABT1.3	2019	1	41.8447	G/A	0.07026	3.56554e-11	3.61
		qABT2.1	2019	2	4.33664	T/C	0.4316	7.59984e-17	2.219
		qABT2.2	2019	2	32.8814	C/T	0.4293	2.8412e-15	1.985	qCd2-2 (Zhang et al. 2018a); qRCd-1 (Pan et al. 2021)	grain Cd accumulation
		qABT3.1	2019	3	13.2964	C/A	0.426	5.10918e-16	1.949	qGAS15 (Liu et al. 2019)	grain As accumulation
		qABT3.2	2019	3	17.1406	A/G	0.1115	9.01767e-27	1.51	qCd3-3 (Zhang et al. 2018a)	grain Cd concentration
		qABT3.3	2019	3	22.4266	T/C	0.09314	1.44705e-34	9.442	qGCD12 (Liu et al. 2019); qCd3-3 (Zhang et al. 2018a)	grain Cd accumulation
		qABT4.1	2019	4	2.47289	A/T	0.05574	1.31821e-08	2.68	qCd4-1 (Zhang et al. 2018a)	grain Cd concentration
		qABT4.2	2019	4	29.2278	T/C	0.07655	4.21961e-17	1.21
		qABT5	2019	5	1.79104	T/A	0.108	8.87509e-35	4.82	qSe5-1 (Zhang et al. 2010); qCd5-1 (Zhang et al. 2018a); OsMTP1 (Chen et al. 2019)	grain Se and Cd concentration; Cd translocation
		qABT6	2019	6	21.4853	T/C	0.1209	7.15196e-15	3.183	AsSe1 (Zhang et al. 2018b)	grain As concentration
		qABT7	2019	7	21.1241	C/T	0.1033	1.09595e-17	1.29	qGAS13 (Liu et al. 2019);qCd7-2 (Zhang et al. 2018a)	grain Cd and As accumulation
		qABT8.1	2019	8	6.0375	A/C	0.116	1.13989e-16	2.884	qGCD2 (Liu et al. 2019)	grain Cd accumulation
		qABT8.3	2019	8	25.6042	C/T	0.1095	5.14361e-27	1.588	qCd8-3 (Zhang et al. 2018a)	grain Cd concentration
		qABT9.1	2019	9	10.9255	G/A	0.1193	4.07458e-11	2.77
		qABT9.2	2019	9	20.1831	T/A	0.114	1.24246e-24	9.16	qRCd-5 (Pan et al. 2021)	grain Cd accumulation
		qABT10.1	2019	10	0.997311	C/T	0.1144	1.94514e-23	8.943	qGCD4 (Liu et al. 2019)	grain Cd accumulation
		qABT10.2	2019	10	12.1344	C/A	0.423	9.79732e-18	2.07	qCd10-1 (Zhang et al. 2018a)	grain Cd concentration
		qABT11	2019	11	10.2266	C/T	0.09641	3.69933e-13	9.769
		qABT12.1	2019	12	7.44912	T/C	0.4452	5.02554e-14	2.206	qCd12-3 (Zhang et al. 2018a)	grain Cd concentration
		qABT12.2	2019	12	23.926	G/A	0.4404	1.92854e-12	1.895
AMT	4	qAMT1	2020	1	4.57058	T/C	0.4596	6.56223e-07	8.7
		qAMT4	2020	4	2.38682	A/T	0.447	7.88144e-07	9.332	qCd4-1 (Zhang et al. 2018a)	grain Cd concentration
		qAMT8	2020	8	19.2839	G/A	0.4178	5.74893e-08	10.79	OsHIR1 (Chen et al. 2019)	Cd uptake
		qAMT11	2020	11	5.6707	C/T	0.367	5.32326e-07	13.08
RSB	19	qRSB1.1	2019	1	2.0471	A/T	0.06293	9.75559e-08	2.17	qCd1-2 (Zhang et al. 2018a)	grain Cd concentration
		qRSB1.2	2019	1	24.0873	T/C	0.0678	3.09579e-08	2.02
		qRSB1.3	2019	1	37.421	G/A	0.07353	1.04244e-13	8.98
		qRSB1.4	2019	1	42.4142	C/T	0.05229	3.40264e-09	5.08	qGCD8 (Liu et al. 2019); OsLCD (Chen et al. 2019)	grain Cd accumulation; Cd tolerance and accumulation
		qRSB3.1	2019	3	6.70916	G/A	0.08246	2.20263e-08	5.84	qRCd-3 (Pan et al. 2021)	grain Cd accumulation
		qRSB3.2	2019	3	23.9512	C/T	0.4325	1.75345e-10	3.04882	qCd3-3 (Zhang et al. 2018a)	grain Cd concentration
		qRSB3.3	2019	3	36.0497	A/G	0.05592	2.96478e-08	6.95
		qRSB4.1	2019	4	5.20937	G/T	0.08304	2.36213e-09	9.03	qCd4-3 (Zhang et al. 2018a)	grain Cd concentration
		qRSB4.2	2019	4	13.6172	G/A	0.0773	1.55661e-06	5.2
		qRSB5	2019	5	6.13471	G/A	0.0515	4.39126e-14	6.04	OsZIP7 (Chen et al. 2019)	Cd and Zn accumulation
		qRSB6	2019	6	23.2083	C/T	0.1443	1.78243e-09	4.43	AsSe1 (Zhang et al. 2018b)	grain As concentration
		qRSB7	2019	7	11.7623	G/A	0.0583	2.0666e-08	5.2
		qRSB8.1	2019	8	8.07522	A/T	0.05782	3.27704e-08	3.71	qGCD3 (Liu et al. 2019)	grain Cd accumulation
		qRSB8.2	2019	8	25.148	C/A	0.06579	2.34919e-12	5.28	qCd8-3 (Zhang et al. 2018a)	grain Cd concentration
		qRSB9	2019	9	0.433098	C/T	0.05648	1.79672e-08	2.67
		qRSB10	2019	10	3.40313	G/A	0.05592	3.29351e-09	5.09
		qRSB11	2019	11	21.7584	C/T	0.05705	3.02739e-08	1.82
		qRSB12.1	2019	12	7.70333	C/G	0.06557	2.88347e-09	6.33	qCd12-3 (Zhang et al. 2018a)	grain Cd concentration
		qRSB12.2	2019	12	20.8264	C/T	0.08497	1.02067e-06	2.06
RSM	13	qRSM1	2020	1	7.07879	G/A	0.1313	1.21704e-07	5.35
		qRSM2	2019	2	18.4266	G/A	0.06601	6.59471e-09	39.65	qCd2-1 (Zhang et al. 2018a)	grain Cd concentration
		qRSM3.1	2019	3	23.9252	T/A	0.05068	2.6622e-07	40.14	qCd3-3 (Zhang et al. 2018a)	grain Cd concentration
		qRSM3.2	2020	3	33.0764	C/T	0.3361	2.95671e-08	1.79	qCd3-5 (Zhang et al. 2018a)	grain Cd concentration
		qRSM4	2020	4	5.14838	T/C	0.05921	3.5061e-07	7.01	qCd4-3 (Zhang et al. 2018a)	grain Cd concentration
		qRSM5	2020	5	4.2898	C/T	0.1115	2.5093e-07	8.79	OsZIP6 (Chen et al. 2019)	Cd transport
		qRSM6	2020	6	8.66401	C/A	0.2593	3.21377e-07	7.08	qDMAs6.2 (Kuramata et al. 2013)	grain As accumulation
		qRSM7	2020	7	17.4565	A/G	0.08553	3.39354e-08	7.26	qCd7-2 (Zhang et al. 2018a)	grain Cd concentration
		qRSM8.1	2020	8	3.07271	T/G	0.1291	4.46852e-07	1.79	qDMAs8 (Kuramata et al. 2013); OsMAPK2 (Chen et al. 2019)	grain As accumulation; Cd signal
		qRSM9	2020	9	12.8725	T/C	0.0786	1.20509e-07	6.15	qCd9-2 (Zhang et al. 2018a)	grain Cd concentration
		qRSM10	2020	10	13.063	G/A	0.3803	2.06151e-08	3.759	qCd10-1 (Zhang et al. 2018a)	grain Cd concentration
		qRSM11	2020	11	15.7831	C/T	0.07093	1.32515e-08	8.43
		qRSM12	2020	12	14.9356	G/T	0.06485	4.56595e-08	7.33
RCB	23	qRCB1.1	2019	1	6.71687	C/T	0.06102	2.12078e-15	4.54
		qRCB1.2	2019	1	24.4195	T/C	0.1023	4.23237e-15	6.683
		qRCB1.3	2019	1	39.8467	A/T	0.06393	3.45405e-15	2.49
		qRCB2	2019	2	4.23744	G/A	0.1111	1.32569e-11	1.406
		qRCB3.1	2019	3	13.286	C/T	0.4295	9.38819e-08	1.1574
		qRCB3.2	2019	3	17.1406	A/G	0.1115	1.89649e-12	7.426	qCd3-3 (Zhang et al. 2018a)	grain Cd concentration
		qRCB3.3	2019	3	22.4266	T/C	0.09314	9.55428e-15	6.467	qGCD12 (Liu et al. 2019); qCd3-3 (Zhang et al. 2018a)	grain Cd accumulation
		qRCB4.1	2019	4	6.53877	G/A	0.4125	8.93827e-09	1.1404	qCd4-4 (Zhang et al. 2018a)	grain Cd concentration
		qRCB5.1	2019	5	1.79514	C/G	0.1105	1.67527e-15	2.033	qSe5-1 (Zhang et al. 2010); qCd5-1 (Zhang et al. 2018a); OsMTP1 (Chen et al. 2019)	grain Se and Cd concentration; Cd translocation
		qRCB5.2	2019	5	4.2078	C/T	0.0814	9.55428e-15	2.467	OsZIP6 (Chen et al. 2019)	Cd transport
		qRCB6.1	2019	6	4.12918	C/G	0.1291	1.24224e-08	5.646	qCd6-1 (Zhang et al. 2018a)	grain Cd concentration
		qRCB6.2	2019	6	21.4853	T/C	0.1209	9.55428e-15	1.467	AsSe1 (Zhang et al. 2018b)	grain As concentration
		qRCB7.1	2019	7	7.00236	T/A	0.09477	9.55428e-15	1.467	OsHMA3 (Chen et al. 2019)	Sequestration of Cd in root
		qRCB7.2	2019	7	21.1241	C/T	0.1033	9.55428e-15	1.467	qGAS13 (Liu et al. 2019);qCd7-2 (Zhang et al. 2018a)	grain Cd and As accumulation
		qRCB8.1	2019	8	6.09855	C/T	0.05099	2.64978e-15	8.99	qGCD2 (Liu et al. 2019)	grain Cd accumulation
		qRCB8.2	2019	8	14.7966	T/A	0.0866	1.48508e-09	2.08
		qRCB8.3	2019	8	25.6042	C/T	0.1095	9.55428e-15	6.467	qCd8-3 (Zhang et al. 2018a)	grain Cd concentration
		qRCB9.1	2019	9	10.8634	G/A	0.1209	9.55428e-15	1.467
		qRCB9.2	2019	9	20.1946	T/C	0.06714	4.61774e-15	3.3	qRCd-5 (Pan et al. 2021)	grain Cd accumulation
		qRCB10	2019	10	11.8455	G/A	0.0602	1.24893e-11	2.39	qCd10-1 (Zhang et al. 2018a)	grain Cd concentration
		qRCB11	2019	11	10.2266	C/T	0.09641	9.55428e-15	1.467
		qRCB12.1	2019	12	7.99951	C/T	0.07706	4.68487e-15	2.87	qCd12-3 (Zhang et al. 2018a)	grain Cd concentration
		qRCB12.2	2019	12	23.6873	A/G	0.1254	9.55428e-15	1.467
RCM	12	qRCM1.1	2019	1	2.05035	T/C	0.05795	3.51058e-11	3.91	qCd1-2 (Zhang et al. 2018a)	grain Cd concentration
		qRCM1.2	2019	1	42.4142	C/T	0.05229	9.6583e-16	7.39	qGCD8 (Liu et al. 2019); OsLCD (Chen et al. 2019)	grain Cd accumulation; Cd tolerance and accumulation
		qRCM2	2019	2	5.50679	G/A	0.3976	1.17287e-07	3.00046	OsCDT4 (Chen et al. 2019)	Cd uptake inhibitor
		qRCM3	2019	3	13.1571	G/A	0.05853	4.79804e-14	6.13
		qRCM4.1	2019	4	5.31858	T/C	0.05594	1.7476e-14	7.88	qCd4-3 (Zhang et al. 2018a)	grain Cd concentration
		qRCM5	2019	5	6.13471	G/A	0.0515	2.35631e-14	8.81	OsZIP7 (Chen et al. 2019)	Cd and Zn accumulation
		qRCM6	2019	6	24.0728	G/A	0.05034	2.02013e-14	7.19	AsSe1 (Zhang et al. 2018b)	grain As concentration
		qRCM8.1	2019	8	8.45798	G/A	0.07069	3.07877e-07	4.33	qGCD3 (Liu et al. 2019)	grain Cd accumulation
		qRCM8.2	2019	8	25.1452	C/T	0.05351	1.051e-15	7.38	qCd8-3 (Zhang et al. 2018a)	grain Cd concentration
		qRCM9	2019	9	20.5897	C/T	0.09302	4.57768e-07	7	qRCd-5 (Pan et al. 2021)	grain Cd accumulation
		qRCM10.1	2019	10	8.47443	G/T	0.05088	7.0117e-14	6.41	qCd10-1 (Zhang et al. 2018a)	grain Cd concentration
		qRCM10.2	2019	10	17.1968	A/G	0.05034	1.90888e-14	7.07	qCd10-2 (Zhang et al. 2018a)	grain Cd concentration
RAB	23	qRAB1.1	2019	1	2.69243	A/G	0.06859	7.41859e-36	7.86
		qRAB1.2	2019	1	24.3951	T/C	0.1029	2.04126e-27	4.174
		qRAB2.1	2019	2	4.32195	T/C	0.4314	3.53536e-16	1.1877
		qRAB2.2	2020	2	24.5653	G/A	0.05316	5.9149e-08	13.14
		qRAB3.1	2019	3	13.2964	C/A	0.426	8.30217e-17	1.1673	qGAS15 (Liu et al. 2019)	grain As accumulation
		qRAB3.2	2019	3	17.1406	A/G	0.1115	4.18004e-21	4.347	qCd3-3 (Zhang et al. 2018a)	grain Cd concentration
		qRAB3.3	2019	3	22.4266	T/C	0.09314	2.04126e-27	4.174	qGCD12 (Liu et al. 2019); qCd3-3 (Zhang et al. 2018a)	grain Cd accumulation
		qRAB4.1	2019	4	2.41012	T/C	0.4059	4.11972e-09	1.1377	qCd4-1 (Zhang et al. 2018a)	grain Cd concentration
		qRAB4.2	2019	4	29.2301	G/A	0.05049	6.26735e-16	1.86
		qRAB5.1	2019	5	1.79524	C/A	0.108	1.65476e-30	4.51	qSe5-1 (Zhang et al. 2010); qCd5-1 (Zhang et al. 2018a); OsMTP1 (Chen et al. 2019)	grain Se and Cd concentration; Cd translocation
		qRAB5.2	2019	5	4.21251	C/T	0.09772	2.04126e-27	4.174	OsZIP6 (Chen et al. 2019)	Cd transport
		qRAB6.1	2019	6	4.65786	G/A	0.1221	9.83894e-12	2.986	qDMAs6.2 (Kuramata et al. 2013); qCd6-1 (Zhang et al. 2018a)	grain Cd and As accumulation
		qRAB6.2	2020	6	21.3522	C/T	0.1307	6.41479e-08	2.4576	AsSe1 (Zhang et al. 2018b)	grain As concentration
		qRAB6.3	2019	6	21.5728	C/T	0.1205	2.87679e-19	3.715	AsSe1 (Zhang et al. 2018b)	grain As concentration
		qRAB7	2019	7	21.1241	C/T	0.1033	1.76156e-16	5.447	qGAS13 (Liu et al. 2019);qCd7-2 (Zhang et al. 2018a)	grain Cd and As accumulation
		qRAB8.1	2019	8	6.0375	A/C	0.116	8.58095e-20	4.032	qGCD2 (Liu et al. 2019)	grain Cd accumulation
		qRAB8.3	2019	8	25.6042	C/T	0.1095	4.78107e-19	3.588	qCd8-3 (Zhang et al. 2018a)	grain Cd concentration
		qRAB9.1	2019	9	11.0244	C/T	0.415	1.0908e-16	0.2059
		qRAB9.2	2019	9	20.1831	T/A	0.114	1.962e-30	3.96	qRCd-5 (Pan et al. 2021)	grain Cd accumulation
		qRAB10	2019	10	16.0546	G/A	0.05184	6.04215e-36	7.59	qCd10-2 (Zhang et al. 2018a)	grain Cd concentration
		qRAB11	2020	11	17.6946	G/A	0.06949	7.28835e-08	12.95	qCd11-7 (Zhang et al. 2018a)	grain Cd concentration
		qRAB12.1	2019	12	7.42418	G/A	0.4326	3.01969e-15	1.1274	qCd12-3 (Zhang et al. 2018a)	grain Cd concentration
		qRAB12.2	2019	12	23.926	G/A	0.4404	1.4786e-15	1.2035
RAM	5	qRAM3	2020	3	32.5027	G/A	0.4178	2.38752e-09	2.353	qCd3-4 (Zhang et al. 2018a)	grain Cd concentration
		qRAM5	2020	5	9.40389	A/G	0.05051	3.22137e-09	13.32
		qRAM8	2019	8	20.7888	C/T	0.4475	2.23954e-08	7.945
		qRAM11	2020	11	6.65078	G/A	0.06207	1.19251e-09	18.37	qCd11-1 (Zhang et al. 2018a)	grain Cd concentration
		qRAM12	2020	12	19.9335	G/T	0.06055	5.51928e-11	13.83
a SBN, Se content in brown rice in normal condition; SMN, Se content in milled rice in normal condition; CBN, Cd content in brown rice in normal condition; CMN, Cd content in milled rice in normal condition; ABN, As content in brown rice in normal condition; AMN, As content in milled rice in normal condition; SBT, Se content in brown rice in treatment condition; CBT, Cd content in brown rice in t…
b Major/minor allele.
c Minor allele frequency.
d Phenotypic variation expleined by QTL.
