# Supplementary material for: Distribution characteristics of selenium, cadmium and arsenic in rice grains and their genetic dissection by genome-wide association study
Source: Front Genet. 2022 Oct 13;13:1007896. doi: 10.3389/fgene.2022.1007896 (PMC9612882; doi:10.3389/fgene.2022.1007896)
Supplement: Supplementary file 8 [file Table1.XLSX]

## Sheet: Sheet1
TABLE S1 Subpopulation and origin of 307 rice accessions.
IRID No.	Subpopulation	Subpopulation in 3K RGP	Origin
B003	Geng	GJ-adm	China
B009	Xian	XI-1A	Vietnam
B013	Xian	XI-adm	Sri Lanka
B014	Geng	GJ-tmp	Russia
B023	Geng	GJ-tmp	Democratic People's Republic of Korea
B024	Xian	XI-1A	Thailand
B029	Xian	XI-1B	India
B045	Geng	GJ-tmp	Japan
B046	Geng	GJ-tmp	Japan
B047	Geng	GJ-tmp	Japan
B055	Geng	GJ-tmp	Australia
B060	Xian	XI-1A	China
B061	Xian	XI-1A	China
B062	Xian	XI-1A	China
B064	Xian	XI-adm	China
B072	Xian	XI-1A	China
B092	Xian	XI-1A	China
B104	Xian	XI-1A	India
B112	Xian	XI-1A	China
B113	Xian	XI-adm	China
B114	Xian	XI-1A	China
B119	Xian	XI-1A	China
B126	Xian	XI-1A	China
B130	Xian	XI-1A	China
B143	Geng	GJ-tmp	China
B147	Xian	XI-1A	China
B151	Xian	XI-1A	China
B154	Geng	GJ-tmp	China
B155	Xian	XI-adm	China
B156	Xian	XI-1A	China
B159	Xian	XI-adm	China
B161	Geng	GJ-tmp	China
B163	Xian	XI-1A	China
B168	Geng	GJ-tmp	Japan
B170	Geng	GJ-tmp	Russia
B171	Geng	GJ-tmp	Italy
B196	Geng	GJ-trp	China
B198	Xian	XI-1A	China
B204	Geng	GJ-tmp	China
B208	Xian	XI-1A	China
B214	Xian	XI-1B	China
B235	Geng	GJ-tmp	China
B238	Xian	XI-adm	China
B242	Xian	XI-adm	China
B247	Xian	XI-adm	China
B248	Xian	XI-1A	China
B249	Xian	XI-1A	China
B252	Xian	XI-adm	China
B253	Xian	XI-adm	China
B255	Xian	XI-adm	China
B258	Geng	GJ-tmp	China
B259	Xian	XI-1A	China
B263	Geng	GJ-tmp	China
CX10	Xian	XI-1A	China
CX114	Xian	XI-1A	China
CX115	Xian	XI-adm	China
CX116	Geng	GJ-tmp	Democratic People's Republic of Korea
CX117	Xian	XI-adm	Philippines
CX118	Xian	XI-adm	China
CX119	Xian	XI-adm	NA
CX125	Xian	XI-1B	China
CX128	Xian	XI-adm	Nepal
CX133	Xian	XI-1A	China
CX14	Geng	GJ-tmp	China
CX142	Geng	GJ-adm	China
CX15	Xian	XI-1B	China
CX18	Xian	XI-1A	China
CX206	Xian	XI-1B	Philippines
CX210	admix	admix	China
CX213	Geng	GJ-tmp	China
CX219	Xian	XI-adm	Philippines
CX228	Xian	XI-adm	India
CX24	Xian	XI-adm	India
CX251	Geng	GJ-tmp	China
CX26	Xian	XI-1B	Iran
CX267	Xian	XI-adm	India
CX268	Xian	XI-adm	Philippines
CX270	Xian	XI-1A	Taiwan, China
CX276	Xian	XI-1B	Philippines
CX277	Geng	GJ-adm	China
CX278	Xian	XI-adm	Philippines
CX281	Xian	XI-1B	Philippines
CX282	Geng	GJ-adm	China
CX287	Geng	GJ-tmp	China
CX29	admix	admix	Democratic People's Republic of Korea
CX30	Xian	XI-1B	Malaysia
CX317	Geng	GJ-tmp	China
CX352	Geng	GJ-trp	China
CX353	Geng	GJ-adm	China
CX384	Geng	GJ-tmp	China
CX389	Geng	GJ-tmp	China
CX396	Geng	GJ-tmp	Japan
CX43	Xian	XI-1B	Philippines
CX534	Geng	GJ-tmp	China
CX548	Xian	XI-adm	China
CX76	Xian	XI-1B	Sri Lanka
CX86	Xian	XI-adm	Vietnam
CX89	Xian	XI-adm	United States of America
CX92	Xian	XI-1B	India
IRIS_313-10014	Geng	GJ-tmp	Italy
IRIS_313-10040	Xian	XI-1B	Republic of Korea
IRIS_313-10056	Geng	GJ-sbtrp	Japan
IRIS_313-10057	Geng	GJ-tmp	Japan
IRIS_313-10067	Geng	GJ-trp	Republic of Korea
IRIS_313-10082	Geng	GJ-trp	Japan
IRIS_313-10083	Geng	GJ-tmp	Spain
IRIS_313-10093	Geng	GJ-tmp	Republic of Korea
IRIS_313-10097	Geng	GJ-tmp	Republic of Korea
IRIS_313-10119	Geng	GJ-adm	Italy
IRIS_313-10168	Xian	XI-adm	China
IRIS_313-10170	Xian	XI-1A	China
IRIS_313-10171	Xian	XI-1A	China
IRIS_313-10211	Xian	XI-1A	China
IRIS_313-10258	Geng	GJ-tmp	Chile
IRIS_313-10353	Xian	XI-adm	Republic of Korea
IRIS_313-10373	Geng	GJ-tmp	Philippines
IRIS_313-10379	Geng	GJ-tmp	Philippines
IRIS_313-10380	Aus	cA(Aus)	Philippines
IRIS_313-10397	Xian	XI-1B	Colombia
IRIS_313-10401	Xian	XI-1B	Colombia
IRIS_313-10404	Xian	XI-adm	India
IRIS_313-10430	Geng	GJ-tmp	Japan
IRIS_313-10437	Geng	GJ-tmp	Japan
IRIS_313-10450	Xian	XI-1A	China
IRIS_313-10453	Geng	GJ-adm	China
IRIS_313-10504	Xian	XI-1A	China
IRIS_313-10534	Aus	cA(Aus)	India
IRIS_313-10544	Xian	XI-2	India
IRIS_313-10561	Xian	XI-1A	China
IRIS_313-10563	Geng	GJ-tmp	NA
IRIS_313-10570	Geng	GJ-tmp	Japan
IRIS_313-10585	admix	admix	Japan
IRIS_313-10593	Aus	cA(Aus)	Bangladesh
IRIS_313-10595	Aus	cA(Aus)	Bangladesh
IRIS_313-10598	Aus	cA(Aus)	Bangladesh
IRIS_313-10618	Geng	GJ-tmp	NA
IRIS_313-10677	Geng	GJ-tmp	Japan
IRIS_313-10840	Geng	GJ-tmp	Republic of Korea
IRIS_313-10852	Aus	cA(Aus)	India
IRIS_313-10875	Aus	cA(Aus)	India
IRIS_313-10932	Xian	XI-1A	China
IRIS_313-10966	Xian	XI-adm	Brazil
IRIS_313-10968	Xian	XI-1A	Brazil
IRIS_313-10969	Aus	cA(Aus)	Brazil
IRIS_313-11014	Aus	cA(Aus)	Bangladesh
IRIS_313-11019	Aus	cA(Aus)	Bangladesh
IRIS_313-11038	Xian	XI-1A	China
IRIS_313-11039	Xian	XI-1A	China
IRIS_313-11048	Aus	cA(Aus)	Bangladesh
IRIS_313-11050	Aus	cA(Aus)	Bangladesh
IRIS_313-11051	Aus	cA(Aus)	Bangladesh
IRIS_313-11059	Aus	cA(Aus)	Bangladesh
IRIS_313-11061	Aus	cA(Aus)	Bangladesh
IRIS_313-11111	Aus	cA(Aus)	Bangladesh
IRIS_313-11152	Xian	XI-1A	India
IRIS_313-11154	Aus	cA(Aus)	Bangladesh
IRIS_313-11164	Aus	cA(Aus)	India
IRIS_313-11170	Aus	cA(Aus)	India
IRIS_313-11171	Aus	cA(Aus)	India
IRIS_313-11197	Xian	XI-adm	India
IRIS_313-11232	Aus	cA(Aus)	India
IRIS_313-11371	Aus	cA(Aus)	India
IRIS_313-11452	Aus	cA(Aus)	India
IRIS_313-11456	Aus	cA(Aus)	India
IRIS_313-11462	Aus	cA(Aus)	India
IRIS_313-11598	admix	admix	India
IRIS_313-11600	Xian	XI-2	India
IRIS_313-11602	Aus	cA(Aus)	India
IRIS_313-11622	Xian	XI-1A	China
IRIS_313-11653	Geng	GJ-tmp	China
IRIS_313-11655	Geng	GJ-tmp	China
IRIS_313-11667	Xian	XI-1A	China
IRIS_313-11668	Xian	XI-1A	China
IRIS_313-11689	Geng	GJ-tmp	Republic of Korea
IRIS_313-11722	Xian	XI-adm	Bangladesh
IRIS_313-11727	Xian	XI-1A	China
IRIS_313-11729	Xian	XI-adm	China
IRIS_313-11732	Xian	XI-1A	China
IRIS_313-11733	Xian	XI-1A	China
IRIS_313-11746	Xian	XI-1A	China
IRIS_313-11747	Xian	XI-adm	China
IRIS_313-11752	Xian	XI-1A	China
IRIS_313-11753	Xian	XI-1A	China
IRIS_313-11763	Xian	XI-adm	Cameroon
IRIS_313-11797	Xian	XI-1A	China
IRIS_313-11798	Xian	XI-1B	China
IRIS_313-11799	Xian	XI-1A	China
IRIS_313-11804	Xian	XI-1A	China
IRIS_313-11806	Xian	XI-1A	China
IRIS_313-11855	Xian	XI-1A	China
IRIS_313-11858	Xian	XI-1A	China
IRIS_313-11865	Xian	XI-1A	China
IRIS_313-11866	Xian	XI-1A	China
IRIS_313-11868	Xian	XI-1A	China
IRIS_313-11871	Xian	XI-1A	China
IRIS_313-11875	Geng	GJ-tmp	Japan
IRIS_313-11876	Xian	XI-1A	China
IRIS_313-11877	Xian	XI-1A	China
IRIS_313-11881	Xian	XI-1A	China
IRIS_313-11884	Xian	XI-1A	China
IRIS_313-11885	Xian	XI-1A	China
IRIS_313-11909	Xian	XI-1A	China
IRIS_313-11937	Xian	XI-adm	India
IRIS_313-11943	Xian	XI-1A	Nepal
IRIS_313-11944	Xian	XI-1A	Nepal
IRIS_313-11968	Xian	XI-1A	China
IRIS_313-11980	Xian	XI-1A	Taiwan, China
IRIS_313-11986	Xian	XI-1A	China
IRIS_313-12135	Xian	XI-1B	Malaysia
IRIS_313-15904	Geng	GJ-tmp	Republic of Korea
IRIS_313-7690	Xian	XI-adm	Philippines
IRIS_313-7691	Xian	XI-1B	Philippines
IRIS_313-8023	Geng	GJ-adm	Italy
IRIS_313-8024	Geng	GJ-tmp	Italy
IRIS_313-8029	Geng	GJ-adm	Italy
IRIS_313-8031	Geng	GJ-adm	Italy
IRIS_313-8032	Geng	GJ-tmp	Italy
IRIS_313-8033	Geng	GJ-tmp	Italy
IRIS_313-8037	Geng	GJ-adm	Italy
IRIS_313-8039	Geng	GJ-tmp	Italy
IRIS_313-8041	Geng	GJ-adm	Italy
IRIS_313-8050	Geng	GJ-tmp	Italy
IRIS_313-8052	Geng	GJ-tmp	Italy
IRIS_313-8053	Geng	GJ-adm	Italy
IRIS_313-8061	Geng	GJ-trp	Argentina
IRIS_313-8064	Geng	GJ-trp	Argentina
IRIS_313-8065	Geng	GJ-trp	Italy
IRIS_313-8066	Geng	GJ-tmp	Italy
IRIS_313-8075	Geng	GJ-tmp	Australia
IRIS_313-8087	Geng	GJ-tmp	Spain
IRIS_313-8095	Geng	GJ-tmp	Spain
IRIS_313-8096	Geng	GJ-tmp	Spain
IRIS_313-8097	Geng	GJ-tmp	Spain
IRIS_313-8099	Geng	GJ-tmp	Italy
IRIS_313-8105	Geng	GJ-tmp	United States of America
IRIS_313-8113	Geng	GJ-tmp	Portugal
IRIS_313-8114	Geng	GJ-tmp	Portugal
IRIS_313-8115	Geng	GJ-adm	Portugal
IRIS_313-8119	Geng	GJ-tmp	Bulgaria
IRIS_313-8121	Geng	GJ-adm	Italy
IRIS_313-8124	Geng	GJ-adm	Portugal
IRIS_313-8125	Geng	GJ-tmp	Bulgaria
IRIS_313-8126	Geng	GJ-tmp	Bulgaria
IRIS_313-8127	Geng	GJ-tmp	Bulgaria
IRIS_313-8128	Geng	GJ-tmp	Argentina
IRIS_313-8129	Geng	GJ-tmp	Bulgaria
IRIS_313-8136	Geng	GJ-tmp	Portugal
IRIS_313-8137	Geng	GJ-adm	Portugal
IRIS_313-8138	Geng	GJ-tmp	Portugal
IRIS_313-8141	Geng	GJ-tmp	Australia
IRIS_313-8145	Geng	GJ-tmp	Portugal
IRIS_313-8148	Geng	GJ-tmp	Romania
IRIS_313-8149	Geng	GJ-tmp	Portugal
IRIS_313-8154	Geng	GJ-adm	Italy
IRIS_313-8155	Geng	GJ-adm	Russia
IRIS_313-8158	Geng	GJ-adm	Colombia
IRIS_313-8160	Geng	GJ-tmp	Colombia
IRIS_313-8161	Xian	XI-1B	Brazil
IRIS_313-8162	Geng	GJ-tmp	China
IRIS_313-8167	Geng	GJ-adm	France
IRIS_313-8170	Geng	GJ-adm	France
IRIS_313-8173	Geng	GJ-trp	United States of America
IRIS_313-8184	admix	admix	Italy
IRIS_313-8185	Geng	GJ-trp	Italy
IRIS_313-8186	Geng	GJ-trp	United States of America
IRIS_313-8195	Geng	GJ-adm	Italy
IRIS_313-8204	Geng	GJ-tmp	United States of America
IRIS_313-8208	Geng	GJ-tmp	Portugal
IRIS_313-8213	Geng	GJ-trp	France
IRIS_313-8214	Geng	GJ-adm	Greece
IRIS_313-8215	Xian	XI-adm	France
IRIS_313-8399	Geng	GJ-tmp	France
IRIS_313-8400	Geng	GJ-trp	Japan
IRIS_313-8433	Xian	XI-1A	China
IRIS_313-8435	Xian	XI-1A	India
IRIS_313-8444	Geng	GJ-tmp	United States of America
IRIS_313-8502	Geng	GJ-tmp	United States of America
IRIS_313-8645	Xian	XI-1A	China
IRIS_313-8669	Geng	GJ-adm	United States of America
IRIS_313-8789	Aus	cA(Aus)	Bangladesh
IRIS_313-8856	Geng	GJ-tmp	United States of America
IRIS_313-8859	Xian	XI-1A	China
IRIS_313-8864	Aus	cA(Aus)	Bangladesh
IRIS_313-8890	Geng	GJ-tmp	Belgium
IRIS_313-8914	Xian	XI-adm	China
IRIS_313-8940	Xian	XI-1A	China
IRIS_313-8963	Aus	cA(Aus)	Bangladesh
IRIS_313-9111	Xian	XI-1A	China
IRIS_313-9137	Aus	cA(Aus)	India
IRIS_313-9228	Geng	GJ-tmp	Japan
IRIS_313-9253	Xian	XI-1A	China
IRIS_313-9283	Aus	cA(Aus)	Pakistan
IRIS_313-9463	Geng	GJ-tmp	United States of America
IRIS_313-9482	Xian	XI-1B	China
IRIS_313-9661	Aus	cA(Aus)	Bangladesh
IRIS_313-9730	Xian	XI-1A	China
IRIS_313-9782	Geng	GJ-tmp	Peru
IRIS_313-9811	Geng	GJ-tmp	Hungary
IRIS_313-9814	Geng	GJ-tmp	Hungary
IRIS_313-9822	Xian	XI-1A	Venezuela
IRIS_313-9880	Geng	GJ-tmp	Hungary
IRIS_313-9886	Geng	GJ-tmp	Republic of Korea
IRIS_313-9891	Geng	GJ-tmp	Republic of Korea
IRIS_313-9922	Xian	XI-1B	Republic of Korea
IRIS_313-9937	Geng	GJ-tmp	Italy
IRIS_313-9964	Geng	GJ-tmp	Georgia
IRIS_313-9974	Geng	GJ-tmp	Republic of Korea
