# Supplementary material for: Distribution characteristics of selenium, cadmium and arsenic in rice grains and their genetic dissection by genome-wide association study
Source: Front Genet. 2022 Oct 13;13:1007896. doi: 10.3389/fgene.2022.1007896 (PMC9612882; doi:10.3389/fgene.2022.1007896)
Supplement: Supplementary file 11 [file Table5.XLSX]

## Sheet: Sheet1
TABLE S5 Summary of QTL regions affecting different traits
QTLa	Year	Chr.	Peak Position (Mb)	Alleleb	MAF c	P-value	R2(%) d	Reported gene/QTL (in the same region or in the adjacent region within 500 kb)	Element affected
qRSB1.1	2019	1	2.0471	A/T	0.06293	9.75559e-08	2.17	qCd1-2 (Zhang et al. 2018a)	grain Cd concentration
qSBT1.1	2019	1	2.05035	T/C	0.05795	1.66248e-08	10.39	qCd1-2 (Zhang et al. 2018a)	grain Cd concentration
qRCM1.1	2019	1	2.05035	T/C	0.05795	3.51058e-11	3.91	qCd1-2 (Zhang et al. 2018a)	grain Cd concentration
qSBN1.1	2020	1	2.63942	G/A	0.06272	8.49832e-10	8.08
qRAB1.1	2019	1	2.69243	A/G	0.06859	7.41859e-36	7.86
qRAB1.2	2019	1	24.3951	T/C	0.1029	2.04126e-27	4.174
qRCB1.2	2019	1	24.4195	T/C	0.1023	4.23237e-15	6.683
qABT1.2	2019	1	24.4323	A/G	0.1049	1.02854e-34	5.468
qCBT1.2	2019	1	24.4378	G/A	0.1033	1.98876e-20	5.96
qSBT1.2	2019	1	24.4497	G/A	0.06833	1.05856e-07	6.51
qSBN1.2	2019	1	37.391	C/A	0.4236	4.40591e-15	1.6764
qRSB1.3	2019	1	37.421	G/A	0.07353	1.04244e-13	8.98
qSMN1.2	2020	1	42.247	C/T	0.05464	1.88559e-14	8.28	qGCD8 (Liu et al. 2019); OsLCD (Chen et al. 2019)	grain Cd accumulation; Cd tolerance and accumulation
qRSB1.4	2019	1	42.4142	C/T	0.05229	3.40264e-09	5.08	qGCD8 (Liu et al. 2019); OsLCD (Chen et al. 2019)	grain Cd accumulation; Cd tolerance and accumulation
qRCM1.2	2019	1	42.4142	C/T	0.05229	9.6583e-16	7.39	qGCD8 (Liu et al. 2019); OsLCD (Chen et al. 2019)	grain Cd accumulation; Cd tolerance and accumulation
qSBT1.3	2019	1	42.4184	C/A	0.05065	9.62954e-08	8.19	qGCD8 (Liu et al. 2019); OsLCD (Chen et al. 2019)	grain Cd accumulation; Cd tolerance and accumulation
qCBN1.2	2019	1	42.5985	G/A	0.09694	6.44225e-14	1.11622	qGCD8 (Liu et al. 2019); OsLCD (Chen et al. 2019)	grain Cd accumulation; Cd tolerance and accumulation
qAMN2	2019	2	3.33195	T/A	0.09596	1.9185e-07	2.01156
qABN2	2019	2	3.60529	C/T	0.09375	1.36462e-07	4.873
qCBN2	2019	2	3.45904	C/T	0.09477	1.82003e-21	2.01337
qCBT2.1	2019	2	4.23744	G/A	0.1111	1.56496e-16	7.21
qRCB2	2019	2	4.23744	G/A	0.1111	1.32569e-11	1.406
qRAB2.1	2019	2	4.32195	T/C	0.4314	3.53536e-16	1.1877
qABT2.1	2019	2	4.33664	T/C	0.4316	7.59984e-17	2.219
qSBN2.2	2020	2	11.2169	C/T	0.4379	1.56417e-13	1.20002	qCd2-1 (Zhang et al. 2018a)	grain Cd concentration
qSMN2.1	2020	2	11.2169	G/T	0.4379	1.06545e-14	1.476	qCd2-1 (Zhang et al. 2018a)	grain Cd concentration
qSBN2.3	2020	2	31.7197	G/C	0.4411	2.72736e-13	1.90156	qCd2-2 (Zhang et al. 2018a); qRCd-1 (Pan et al. 2021)	grain Cd accumulation
qSMN2.2	2020	2	31.7197	G/C	0.4411	2.91315e-15	2.233	qCd2-2 (Zhang et al. 2018a); qRCd-1 (Pan et al. 2021)	grain Cd accumulation
qSBN3.1	2020	3	4.62305	T/C	0.4373	4.84229e-13	2.10261
qSMN3.1	2020	3	4.62305	T/C	0.4373	1.95777e-15	2.553
qRCM3	2019	3	13.1571	G/A	0.05853	4.79804e-14	6.13
qRCB3.1	2019	3	13.286	C/T	0.4295	9.38819e-08	1.1574
qABT3.1	2019	3	13.2964	C/A	0.426	5.10918e-16	1.949	qGAS15 (Liu et al. 2019)	grain As accumulation
qRAB3.1	2019	3	13.2964	C/A	0.426	8.30217e-17	1.1673	qGAS15 (Liu et al. 2019)	grain As accumulation
qCBN3	2019	3	17.0286	C/T	0.1075	5.67863e-24	1.039	qCd3-3 (Zhang et al. 2018a)	grain Cd concentration
qCBT3.1	2019	3	17.1406	A/G	0.1115	4.04021e-17	4.12	qCd3-3 (Zhang et al. 2018a)	grain Cd concentration
qABT3.2	2019	3	17.1406	A/G	0.1115	9.01767e-27	1.51	qCd3-3 (Zhang et al. 2018a)	grain Cd concentration
qRCB3.2	2019	3	17.1406	A/G	0.1115	1.89649e-12	7.426	qCd3-3 (Zhang et al. 2018a)	grain Cd concentration
qRAB3.2	2019	3	17.1406	A/G	0.1115	4.18004e-21	4.347	qCd3-3 (Zhang et al. 2018a)	grain Cd concentration
qCBT3.2	2019	3	22.4266	T/C	0.09314	3.44824e-20	5.99	qGCD12 (Liu et al. 2019); qCd3-3 (Zhang et al. 2018a)	grain Cd accumulation
qABT3.3	2019	3	22.4266	T/C	0.09314	1.44705e-34	9.442	qGCD12 (Liu et al. 2019); qCd3-3 (Zhang et al. 2018a)	grain Cd accumulation
qRCB3.3	2019	3	22.4266	T/C	0.09314	9.55428e-15	6.467	qGCD12 (Liu et al. 2019); qCd3-3 (Zhang et al. 2018a)	grain Cd accumulation
qRAB3.3	2019	3	22.4266	T/C	0.09314	2.04126e-27	4.174	qGCD12 (Liu et al. 2019); qCd3-3 (Zhang et al. 2018a)	grain Cd accumulation
qSBN3.2	2020	3	23.9252	T/C	0.4415	1.04417e-11	1.00051	qCd3-3 (Zhang et al. 2018a)	grain Cd concentration
qRSM3.1	2019	3	23.9252	T/A	0.05068	2.6622e-07	40.14	qCd3-3 (Zhang et al. 2018a)	grain Cd concentration
qRSB3.2	2019	3	23.9512	C/T	0.4325	1.75345e-10	3.04882	qCd3-3 (Zhang et al. 2018a)	grain Cd concentration
qAMT4	2020	4	2.38682	A/T	0.447	7.88144e-07	9.332	qCd4-1 (Zhang et al. 2018a)	grain Cd concentration
qRAB4.1	2019	4	2.41012	T/C	0.4059	4.11972e-09	1.1377	qCd4-1 (Zhang et al. 2018a)	grain Cd concentration
qCBT4.1	2019	4	2.47187	A/G	0.4153	1.65135e-08	2.805	qCd4-1 (Zhang et al. 2018a)	grain Cd concentration
qABT4.1	2019	4	2.47289	A/T	0.05574	1.31821e-08	2.68	qCd4-1 (Zhang et al. 2018a)	grain Cd concentration
qRSM4	2020	4	5.14838	T/C	0.05921	3.5061e-07	7.01	qCd4-3 (Zhang et al. 2018a)	grain Cd concentration
qRSB4.1	2019	4	5.20937	G/T	0.08304	2.36213e-09	9.03	qCd4-3 (Zhang et al. 2018a)	grain Cd concentration
qCBN4.1	2020	4	5.24592	G/A	0.07651	8.02106e-14	15.79	qCd4-3 (Zhang et al. 2018a)	grain Cd concentration
qRCM4.1	2019	4	5.31858	T/C	0.05594	1.7476e-14	7.88	qCd4-3 (Zhang et al. 2018a)	grain Cd concentration
qSBN4.1	2020	4	13.5067	G/A	0.07655	9.37911e-09	5.96
qRSB4.2	2019	4	13.6172	G/A	0.0773	1.55661e-06	5.2
qSBN4.2	2020	4	21.6535	T/A	0.06436	6.45634e-12	8.29	qSe4-1 (Qiu et al. 2021)	Se concentration in milled rice
qSMN4.2	2020	4	21.6535	T/A	0.06436	4.52749e-11	5.96	qSe4-1 (Qiu et al. 2021)	Se concentration in milled rice
qABT4.2	2019	4	29.2278	T/C	0.07655	4.21961e-17	1.21
qRAB4.2	2019	4	29.2301	G/A	0.05049	6.26735e-16	1.86
qCBT5	2019	5	1.79071	C/T	0.09866	2.80957e-20	5.11	qSe5-1 (Zhang et al. 2010); qCd5-1 (Zhang et al. 2018a); OsMTP1 (Chen et al. 2019)	grain Se and Cd concentration; Cd translocation
qABT5	2019	5	1.79104	T/A	0.108	8.87509e-35	4.82	qSe5-1 (Zhang et al. 2010); qCd5-1 (Zhang et al. 2018a); OsMTP1 (Chen et al. 2019)	grain Se and Cd concentration; Cd translocation
qRCB5.1	2019	5	1.79514	C/G	0.1105	1.67527e-15	2.033	qSe5-1 (Zhang et al. 2010); qCd5-1 (Zhang et al. 2018a); OsMTP1 (Chen et al. 2019)	grain Se and Cd concentration; Cd translocation
qRAB5.1	2019	5	1.79524	C/A	0.108	1.65476e-30	4.51	qSe5-1 (Zhang et al. 2010); qCd5-1 (Zhang et al. 2018a); OsMTP1 (Chen et al. 2019)	grain Se and Cd concentration; Cd translocation
qSBT5	2019	5	1.80243	C/T	0.1329	5.95541e-12	6.38	qSe5-1 (Zhang et al. 2010); qCd5-1 (Zhang et al. 2018a); OsMTP1 (Chen et al. 2019)	grain Se and Cd concentration; Cd translocation
qRCB5.2	2019	5	4.2078	C/T	0.0814	9.55428e-15	2.467	OsZIP6 (Chen et al. 2019)	Cd transport
qRAB5.2	2019	5	4.21251	C/T	0.09772	2.04126e-27	4.174	OsZIP6 (Chen et al. 2019)	Cd transport
qRSM5	2020	5	4.2898	C/T	0.1115	2.5093e-07	8.79	OsZIP6 (Chen et al. 2019)	Cd transport
qSBN5.1	2020	5	4.32641	C/T	0.4164	1.21601e-11	1.8016
qRSB5	2019	5	6.13471	G/A	0.0515	4.39126e-14	6.04	OsZIP7 (Chen et al. 2019)	Cd and Zn accumulation
qRCM5	2019	5	6.13471	G/A	0.0515	2.35631e-14	8.81	OsZIP7 (Chen et al. 2019)	Cd and Zn accumulation
qSBN5.2	2020	5	28.8283	C/T	0.4539	1.43187e-09	1.30036
qSMN5.2	2020	5	28.8283	C/T	0.4539	8.1276e-13	2.523
qRAB6.2	2020	6	21.3522	C/T	0.1307	6.41479e-08	2.4576	AsSe1 (Zhang et al. 2018b)	grain As concentration
qABT6	2019	6	21.4853	T/C	0.1209	7.15196e-15	3.183	AsSe1 (Zhang et al. 2018b)	grain As concentration
qRCB6.2	2019	6	21.4853	T/C	0.1209	9.55428e-15	1.467	AsSe1 (Zhang et al. 2018b)	grain As concentration
qAMN6	2019	6	21.5022	C/T	0.1037	1.20936e-06	3.1044	AsSe1 (Zhang et al. 2018b)	grain As concentration
qRAB6.3	2019	6	21.5728	C/T	0.1205	2.87679e-19	3.715	AsSe1 (Zhang et al. 2018b)	grain As concentration
qSBN6	2020	6	24.6888	G/A	0.4172	7.96629e-16	1.40072	qGCD14 (Liu et al. 2019)	grain Cd accumulation
qSMN6	2020	6	24.6888	G/A	0.4172	1.33379e-18	1.915	qGCD14 (Liu et al. 2019)	grain Cd accumulation
qCBT7	2019	7	21.1241	C/T	0.1033	3.44824e-20	1.99	qGAS13 (Liu et al. 2019);qCd7-2 (Zhang et al. 2018a)	grain Cd and As accumulation
qABT7	2019	7	21.1241	C/T	0.1033	1.09595e-17	1.29	qGAS13 (Liu et al. 2019);qCd7-2 (Zhang et al. 2018a)	grain Cd and As accumulation
qRCB7.2	2019	7	21.1241	C/T	0.1033	9.55428e-15	1.467	qGAS13 (Liu et al. 2019);qCd7-2 (Zhang et al. 2018a)	grain Cd and As accumulation
qRAB7	2019	7	21.1241	C/T	0.1033	1.76156e-16	5.447	qGAS13 (Liu et al. 2019);qCd7-2 (Zhang et al. 2018a)	grain Cd and As accumulation
qSBN7.2	2020	7	29.6097	C/T	0.4033	1.62706e-12	1.01088
qSMN7	2020	7	29.6097	C/T	0.4033	4.96072e-14	1.331
qSBT8	2019	8	6.03403	A/T	0.118	4.3347e-08	4.605	qGCD2 (Liu et al. 2019)	grain Cd accumulation
qABT8.1	2019	8	6.0375	A/C	0.116	1.13989e-16	2.884	qGCD2 (Liu et al. 2019)	grain Cd accumulation
qRAB8.1	2019	8	6.0375	A/C	0.116	8.58095e-20	4.032	qGCD2 (Liu et al. 2019)	grain Cd accumulation
qRCB8.1	2019	8	6.09855	C/T	0.05099	2.64978e-15	8.99	qGCD2 (Liu et al. 2019)	grain Cd accumulation
qCMN8	2019	8	6.19745	C/T	0.404	9.50078e-12	10.39	qGCD2 (Liu et al. 2019)	grain Cd accumulation
qRCM8.1	2019	8	8.45798	G/A	0.07069	3.07877e-07	4.33	qGCD3 (Liu et al. 2019)	grain Cd accumulation
qCBN8.1	2020	8	8.47587	C/T	0.0567	2.78671e-14	24.36	qGCD3 (Liu et al. 2019)	grain Cd accumulation
qAMN8	2019	8	20.6884	T/C	0.4683	1.91956e-08	12.78
qRAM8	2019	8	20.7888	C/T	0.4475	2.23954e-08	7.945
qSBN8.2	2020	8	24.7357	A/T	0.05612	1.82457e-38	10.85	qCd8-3 (Zhang et al. 2018a)	grain Cd concentration
qSMN8	2020	8	24.7357	A/T	0.05612	3.66179e-59	8.1	qCd8-3 (Zhang et al. 2018a)	grain Cd concentration
qCBN8.2	2019	8	24.9133	G/A	0.09571	6.08647e-13	4.584	qCd8-3 (Zhang et al. 2018a)	grain Cd concentration
qRCM8.2	2019	8	25.1452	C/T	0.05351	1.051e-15	7.38	qCd8-3 (Zhang et al. 2018a)	grain Cd concentration
qRSB8.2	2019	8	25.148	C/A	0.06579	2.34919e-12	5.28	qCd8-3 (Zhang et al. 2018a)	grain Cd concentration
qCBT8.2	2019	8	25.6042	C/T	0.1095	3.44824e-20	2.99	qCd8-3 (Zhang et al. 2018a)	grain Cd concentration
qABT8.3	2019	8	25.6042	C/T	0.1095	5.14361e-27	1.588	qCd8-3 (Zhang et al. 2018a)	grain Cd concentration
qRCB8.3	2019	8	25.6042	C/T	0.1095	9.55428e-15	6.467	qCd8-3 (Zhang et al. 2018a)	grain Cd concentration
qRAB8.3	2019	8	25.6042	C/T	0.1095	4.78107e-19	3.588	qCd8-3 (Zhang et al. 2018a)	grain Cd concentration
qRCB9.1	2019	9	10.8634	G/A	0.1209	9.55428e-15	1.467
qABT9.1	2019	9	10.9255	G/A	0.1193	4.07458e-11	2.77
qRAB9.1	2019	9	11.0244	C/T	0.415	1.0908e-16	0.2059
qCBT9.1	2019	9	11.0635	C/G	0.1136	8.12103e-13	12.76
qSBN9	2020	9	12.8654	A/T	0.4269	2.23207e-11	1.00007	qCd9-2 (Zhang et al. 2018a)	grain Cd concentration
qRSM9	2020	9	12.8725	T/C	0.0786	1.20509e-07	6.15	qCd9-2 (Zhang et al. 2018a)	grain Cd concentration
qABT9.2	2019	9	20.1831	T/A	0.114	1.24246e-24	9.16	qRCd-5 (Pan et al. 2021)	grain Cd accumulation
qRAB9.2	2019	9	20.1831	T/A	0.114	1.962e-30	3.96	qRCd-5 (Pan et al. 2021)	grain Cd accumulation
qSBT9	2019	9	20.1939	T/G	0.1098	1.32962e-07	3.293	qRCd-5 (Pan et al. 2021)	grain Cd accumulation
qCBT9.2	2019	9	20.1946	T/C	0.06714	8.49873e-21	5.75	qRCd-5 (Pan et al. 2021)	grain Cd accumulation
qRCB9.2	2019	9	20.1946	T/C	0.06714	4.61774e-15	3.3	qRCd-5 (Pan et al. 2021)	grain Cd accumulation
qCBT10	2019	10	0.997311	C/T	0.1144	1.75217e-12	1.912	qGCD4 (Liu et al. 2019)	grain Cd accumulation
qABT10.1	2019	10	0.997311	C/T	0.1144	1.94514e-23	8.943	qGCD4 (Liu et al. 2019)	grain Cd accumulation
qSBN10	2020	10	16.0546	G/A	0.05184	8.67024e-14	7.5	qCd10-2 (Zhang et al. 2018a)	grain Cd concentration
qSMN10	2020	10	16.0546	G/A	0.05184	6.60541e-16	6.9	qCd10-2 (Zhang et al. 2018a)	grain Cd concentration
qRAB10	2019	10	16.0546	G/A	0.05184	6.04215e-36	7.59	qCd10-2 (Zhang et al. 2018a)	grain Cd concentration
qABT11	2019	11	10.2266	C/T	0.09641	3.69933e-13	9.769
qRCB11	2019	11	10.2266	C/T	0.09641	9.55428e-15	1.467
qCBN11	2019	11	16.8068	C/T	0.08911	1.57091e-20	1.02217	qCd11-6 (Zhang et al. 2018a)	grain Cd concentration
qAMN11	2019	11	16.9791	G/A	0.09314	3.45681e-07	4.01481	qCd11-6 (Zhang et al. 2018a)	grain Cd concentration
qSBN11.2	2020	11	26.0421	G/T	0.08586	5.69017e-20	7.58	qCd11-9 (Zhang et al. 2018a)	grain Cd concentration
qSMN11.2	2020	11	26.0421	G/T	0.08586	5.25263e-24	5.65	qCd11-9 (Zhang et al. 2018a)	grain Cd concentration
qRAB12.1	2019	12	7.42418	G/A	0.4326	3.01969e-15	1.1274	qCd12-3 (Zhang et al. 2018a)	grain Cd concentration
qABT12.1	2019	12	7.44912	T/C	0.4452	5.02554e-14	2.206	qCd12-3 (Zhang et al. 2018a)	grain Cd concentration
qRSB12.1	2019	12	7.70333	C/G	0.06557	2.88347e-09	6.33	qCd12-3 (Zhang et al. 2018a)	grain Cd concentration
qSBT12	2019	12	7.74761	C/A	0.05405	1.38459e-07	17.5	qCd12-3 (Zhang et al. 2018a)	grain Cd concentration
qCBT12	2019	12	7.99951	C/T	0.07706	9.21109e-21	5.68	qCd12-3 (Zhang et al. 2018a)	grain Cd concentration
qRCB12.1	2019	12	7.99951	C/T	0.07706	4.68487e-15	2.87	qCd12-3 (Zhang et al. 2018a)	grain Cd concentration
qRAM12	2020	12	19.9335	G/T	0.06055	5.51928e-11	13.83
qSMN12	2020	12	20.0013	T/C	0.05082	1.4668e-13	5.66
qRSB12.2	2019	12	20.8264	C/T	0.08497	1.02067e-06	2.06
qAMN12	2019	12	20.9241	C/G	0.0516	3.45298e-07	14.25
qABT12.2	2019	12	23.926	G/A	0.4404	1.92854e-12	1.895
qRAB12.2	2019	12	23.926	G/A	0.4404	1.4786e-15	1.2035
a SBN, Se concentration in brown rice in normal condition; SMN, Se concentration in milled rice in normal condition; CBN, Cd concentration in brown rice in normal condition; CMN, Cd concentration in milled rice in normal condition; ABN, As concentration in brown rice in normal condition; AMN, As concentration in milled rice in normal condition; SBT, Se concentration in brown rice in treatment con…
b Major/minor allele.
c Minor allele frequency.
d Phenotypic variation expleined by QTL.
