# Supplementary material for: Distribution characteristics of selenium, cadmium and arsenic in rice grains and their genetic dissection by genome-wide association study
Source: Front Genet. 2022 Oct 13;13:1007896. doi: 10.3389/fgene.2022.1007896 (PMC9612882; doi:10.3389/fgene.2022.1007896)
Supplement: Supplementary file 12 [file Table7.XLSX]

## Sheet: Sheet1
TABLE S7 Favorable haplotypes of seven novel accessions in the seven imporatnt QTL.
QTL	Confidence interval (Mb)	Candidate Gene	Trait affected	Favorable allele	IRIS_313-8208	IRIS_313-8856	IRIS_313-11968	CX115	IRIS_313-11039	IRIS_313-11197	IRIS_313-11943
qSBN8.2/qSMN8	24.64-24.84	LOC_Os08g39120	SMN/SBN	Hap2	Hap2	Hap2
		LOC_Os08g39174	SMN/SBN	Hap1	Hap1	Hap1
		LOC_Os08g39180	SMN/SBN	Hap2	Hap2	Hap2
qSBN10/qSMN10/qRAB10	15.95-16.15	LOC_Os10g30790	SMN/SBN/RAB	Hap2	Hap2	Hap2
		LOC_Os10g30800	SMN/SBN/RAB	Hap1	Hap1	Hap1
qSBN11.2/qSMN11.2	25.94-26.14	LOC_Os11g43140	SMN/SBN	Hap1		Hap1	Hap1
		LOC_Os11g43150	SMN/SBN	Hap1		Hap1	Hap1
		LOC_Os11g43160	SMN/SBN	Hap2		Hap2	Hap2
		LOC_Os11g43170	SMN/SBN	Hap1
qCBN5	8.95-9.15	LOC_Os05g15960	CBN	Hap1	Hap1	Hap1	Hap1
qRSB1.1/qRCM1.1	1.95-2.15	LOC_Os01g04580	RSB/RCM	Hap1				Hap2	Hap2	Hap2	Hap2
		LOC_Os01g04590	RSB/RCM/SBT	Hap2				Hap1	Hap1	Hap1	Hap1
qRSB1.4/qRCM1.2	42.31-42.51	LOC_Os01g73040	RSB/RCM/SBT	Hap2				Hap1	Hap1	Hap1	Hap1
		LOC_Os01g73080	RSB/RCM/SBT	Hap1				Hap2	Hap2	Hap2	Hap2
		LOC_Os01g73110	RSB/RCM/SBT	Hap1				Hap2	Hap2	Hap2	Hap2
		LOC_Os01g73120	RSB/RCM/SBT	Hap1				Hap2	Hap2	Hap2	Hap2
		LOC_Os01g73130	RSB/RCM/SBT	Hap2				Hap1	Hap1	Hap1	Hap1
		LOC_Os01g73140	RSB/RCM/SBT	Hap2				Hap1	Hap1	Hap1	Hap1
		LOC_Os01g73150	RSB/RCM/SBT	Hap2				Hap1	Hap1	Hap1	Hap1
		LOC_Os01g73170	RSB/RCM/SBT	Hap2				Hap1	Hap1	Hap1	Hap1
qRSB4.1/qRCM4.1	5.22-5.42	LOC_Os04g09880	RSB/RCM	Hap1				Hap2	Hap2	Hap2	Hap2
SBN, Se content in brown rice in normal condition; SMN, Se content in milled rice in normal condition; CBN, Cd content in brown rice in normal condition; SBT, Se content in brown rice in treatment condition; RSB, ratio of the Se content in brown rice; RCB, ratio of the Cd content in brown rice; RCM, ratio of the Cd content in milled rice; RAB, ratio of the As content in brown rice.
